# Supplementary material for: IntPred: a structure-based predictor of protein–protein interaction sites
Source: Bioinformatics. 2017 Sep 18;34(2):223–9. doi: 10.1093/bioinformatics/btx585 (PMC5860208; doi:10.1093/bioinformatics/btx585)
Supplement: Supplementary Data [file btx585_supp.zip]

Archive with 3 entries (2 files):
- btx585-suppl_data/
- btx585-suppl_data/Datasets.xls
- btx585-suppl_data/SupplementaryMaterial.pdf
