# Supplementary material for: IntPred: a structure-based predictor of protein–protein interaction sites
Source: Bioinformatics. 2017 Sep 18;34(2):223–9. doi: 10.1093/bioinformatics/btx585 (PMC5860208; doi:10.1093/bioinformatics/btx585)
Supplement: Supplementary Data [file btx585_supp.zip › btx585-suppl_data/Datasets.xls]

## Sheet: Dataset Iinformation
The four sheets in this file represent the PQS-derived datasets:
	TrainingPQS		The training data
	TestPQS		The full test set
	TransientPQS		Transient complexes derived from TestPQS
	ObligatePQS		Obligate complexes derived from TestPQS
In each sheet, the first column represents the PDB code and the second column the chain label
In some cases, the PDB code appears as nXYZ_1 – in these cases, PQS contains multiple complexes

## Sheet: TrainingPQS
pdb	chain
119l	A
12as	A
1a12	A
1a17	A
1a1x	A
1a2x	B
1a3a_1	A
1a3c	A
1a4i	A
1a5t	A
1a6j	A
1a73	A
1a7j	A
1a8l	A
1a8y	A
1a92	A
1a99_1	A
1a9x_1	B
1aa7	A
1ab8	A
1acv	A
1ad3	A
1ae9	A
1aer	A
1af6	A
1ah7	A
1ahs	A
1aih_1	A
1ais	B
1ako	A
1al3	A
1alu	A
1amf	A
1an9	A
1aoc	A
1aqy	A
1aro	P
1ash	A
1atz	A
1aua	A
1ava_1	A
1avg	I
1avo	A
1avq	A
1awd	A
1ayo	A
1b0n	B
1b25	A
1b3a	A
1b3q	A
1b3t	A
1b43_1	A
1b4f_1	A
1b5e	A
1b62	A
1b65_1	A
1b77	A
1b7y	A
1b80	A
1b8k	A
1b8o	A
1b8z	A
1b9l	A
1b9w	A
1baz	A
1bbp_1	A
1bcm	A
1bcp_1	B
1bcp_1	D
1bcp_1	F
1bdf_1	A
1bdg	A
1bdo	A
1bdy	A
1bea	A
1bf5	A
1bgf	A
1bgp	A
1bh9	A
1bh9	B
1bja	A
1bjt	A
1bkb	A
1bkf	A
1ble	A
1bmt	A
1bob	A
1bou	A
1bou	B
1bpo_1	B
1brt	A
1bte_1	A
1btk	A
1btn	A
1bvn	T
1bvo_1	A
1bvy	A
1bvy	F
1bx1	A
1bx7	A
1bxo	A
1byf	A
1byi	A
1byk	A
1byr	A
1byw	A
1c1d	A
1c1y	B
1c3c	A
1c4k	A
1c4o	A
1c4q	A
1c4z	A
1c5e	A
1c6v	X
1c8u	A
1c91	A
1c9k	A
1cby	A
1cc8	A
1ccw_1	A
1ccw_1	B
1cdc	A
1cf1	A
1cf7	B
1cfr	A
1chm	A
1ci3	M
1ci4	A
1ci6	A
1ckm	A
1cku	A
1cl8	A
1cm0	A
1cmc	A
1cno_1	A
1cnt_1	1
1coz	A
1cp2	A
1cq3	A
1cqx	A
1cqy	A
1cru	A
1cse	I
1csg	A
1csn	A
1ctf	A
1cuv	A
1cv8	A
1cxq	A
1cxy	A
1cxz	B
1cyy	A
1czf	A
1czy	A
1d02	A
1d0c	A
1d0q	A
1d1q	A
1d1z	A
1d2n	A
1d2s	A
1d2t	A
1d2v	A
1d2v	C
1d3b_1	B
1d3y	A
1d7c	A
1d7m	A
1d8i_1	A
1d8w	A
1dab	A
1dbw	A
1dc1	A
1dcf	A
1dci	A
1dcs	A
1dd4	C
1ddt	A
1deb	A
1dek	A
1dev_1	B
1df4	A
1dfm	A
1dfu	P
1dg6	A
1dgw	A
1dgw	Y
1dh3	A
1dj0	A
1dj7	A
1dj7	B
1dj8_1	A
1djl	A
1djt	A
1dk0	A
1dkg	A
1dki_1	A
1dm9	A
1dmh	A
1dml_1	A
1dmu	A
1dnl	A
1dow	A
1dp5	B
1dp7	P
1dpg	A
1dqe	A
1dqp	A
1dqs	A
1dqt_1	A
1drw	A
1dsz	A
1dt2	A
1dt3	A
1dtd	B
1duv	G
1dv1	A
1dwk	A
1dx5_1	I
1dxs	A
1dy0	A
1dyn	A
1dyo	A
1dys	A
1dz3	A
1dzf	A
1e0j_1	A
1e19	A
1e1h	B
1e2k	A
1e4c	P
1e4m	M
1e59	A
1e5r	A
1e5x	A
1e6u	A
1e7l	A
1e96	B
1e9r	A
1eai_1	C
1eaj	A
1ean	A
1ear	A
1eay_1	C
1eaz	A
1ebf	A
1ecf	A
1ecr	A
1ed1	A
1eem	A
1eer	A
1eex	A
1eex	B
1eex	G
1ef1_1	C
1ef8	A
1efd	N
1efn	B
1eg5	A
1egw_1	A
1ei6_1	A
1ei9	A
1ej2	A
1ejd	A
1ek9	A
1ekq_1	A
1el6	A
1elu	A
1em2	A
1em8_1	A
1em8_1	B
1ep3	B
1epa	A
1eq2_1	A
1erz	A
1es9	A
1esc	A
1ete_1	A
1eu3	A
1euj	A
1euv	A
1euw	A
1ev7	A
1evl_1	A
1ewk	A
1ex0	A
1ex2	A
1exs	A
1ext	A
1eyb	A
1eyh	A
1eyq	A
1ez0_1	A
1ez3	A
1ezf	A
1ezg	A
1ezi	A
1ezj	A
1ezw	A
1f02	I
1f02	T
1f08	A
1f0c	A
1f0k	A
1f1e	A
1f1m_1	C
1f2d	A
1f2l	A
1f2t	A
1f2t	B
1f34	B
1f3m	A
1f3u_1	A
1f3u_1	B
1f3v	A
1f45	B
1f46	A
1f5m	A
1f5q_1	B
1f5v	A
1f60	A
1f60	B
1f6f	B
1f74	A
1f7c	A
1f7l	A
1f86	A
1f89	A
1f8e	A
1f94	A
1fa2	A
1fap	B
1fd3	A
1feu	A
1fg7	A
1fi4	A
1fip	A
1fiu	A
1fj2	A
1fjj	A
1fjr	A
1fkm	A
1flm	A
1flo	A
1fm0	D
1fm0	E
1fn9	A
1fns	A
1fo3	A
1fp2	A
1fp3_1	A
1fpo	A
1fpr	A
1fqj	C
1fr9	A
1fs0	E
1fs5	A
1fs7	A
1fsg	A
1fso	A
1ftr	A
1fui_1	A
1fvg	A
1fxk	C
1fxo_1	A
1fxx	A
1fy7	A
1fye	A
1fyh_1	A
1fyh_1	B
1fyx	A
1g1b	A
1g1j	A
1g1s	A
1g2c_1	A
1g2c_1	B
1g2n	A
1g31	A
1g3j_1	B
1g3k	A
1g4y	B
1g5h_1	A
1g60	A
1g62	A
1g6g_1	A
1g6h	A
1g6u	A
1g73	A
1g8e	A
1g8k_1	A
1g8k_1	B
1g8l	A
1g8m	A
1g8q	A
1g8s	A
1ga0	A
1ga6	A
1gd2_1	E
1gjw	A
1gk9	A
1gk9	B
1gkm	A
1gkp_1	A
1gl2	C
1gmw	A
1go3_1	F
1go4	A
1go4	E
1goi	A
1got	G
1gp0	A
1gpc	A
1gpi	A
1gpp	A
1gpr	A
1gqi	A
1gqn	A
1gqy	A
1gs5	A
1gsa	A
1gt1	A
1gtf_1	A
1gtk	A
1gu4	A
1gu7	A
1gui	A
1gut	A
1gve	A
1gvj	A
1gvn	A
1gvp	A
1gwe	A
1gwl	A
1gx5	A
1gxj	A
1gxn	A
1gxr	A
1gxu	A
1gy0	A
1gy7_1	A
1gyd	B
1gyo	A
1gyx	A
1gzs_1	B
1h05	A
1h0h_1	B
1h16	A
1h21_1	A
1h2c	A
1h2s	B
1h2v	C
1h32	A
1h32	B
1h3o	A
1h4g	A
1h4r	A
1h4v	B
1h54	A
1h5w	A
1h6d_1	A
1h6f	A
1h72	C
1h7e	A
1h8e	I
1h8p	A
1h99	A
1h9d_1	B
1hbn	A
1hbn	B
1hbn	C
1hc7_1	A
1hcn	A
1hcn	B
1hcx	A
1hd2	A
1hdf	A
1he1_1	A
1hei	A
1hek	A
1hf2	A
1hf8	A
1hfe_1	S
1hh2	P
1hi9	A
1hj8	A
1hjr_1	A
1hk8	A
1hkq	A
1hl9	A
1hm6	A
1hm9_1	A
1hnj	A
1hpu_1	A
1hqs	A
1hrh	A
1hsl	A
1htr	P
1huf	A
1hul	A
1huw	A
1hux	A
1hw1	A
1hw7	A
1hwx	A
1hx1	B
1hx6	A
1hyo	A
1hz4	A
1hzi	A
1hzt	A
1i0r	A
1i0x	A
1i12_1	B
1i1q	B
1i1r	B
1i24	A
1i2h	A
1i2k	A
1i31	A
1i36	A
1i3a	A
1i4d	A
1i4j_1	A
1i4m	A
1i4u	A
1i52	A
1i6l	A
1i6n	A
1i7w	B
1i88_1	A
1i8d	A
1i8n_1	A
1ia9	A
1iar	B
1ib2	A
1ibr_1	B
1ic2_1	A
1ic6	A
1ic8	A
1idp	A
1igq	A
1ii5	A
1ij5	A
1ijy	A
1ik9	A
1ilr	1
1im3_1	D
1imh	C
1in0	A
1inl	A
1io0	A
1iom	A
1iow	A
1ips	A
1iqd	C
1iqr	A
1iqv	A
1ir6	A
1ird	A
1iro	A
1irq	A
1is1	A
1is3	A
1it2_1	A
1ith	A
1itu	A
1iv7	A
1iwl	A
1iwn	A
1ix2	A
1ix9	A
1ixm	A
1iyb	A
1iyk	A
1iz0	A
1izm	A
1izn_1	A
1izn_1	B
1j1d_1	B
1j1j	A
1j1t	A
1j24	A
1j27	A
1j2j	B
1j2r	A
1j30	A
1j34	A
1j34	C
1j3w	A
1j5p	A
1j5q_1	A
1j5u	A
1j5w	A
1j77	A
1j8b	A
1j8r	A
1j98	A
1j9b	A
1j9e	A
1jad	A
1jb0	A
1jb0	D
1jb0	E
1jb0	F
1jb0	J
1jb0	K
1jb0	L
1jb3	A
1jb7	B
1jbo	A
1jbs	A
1jcd	A
1jcm	P
1jd0	A
1jdh	A
1jdp	A
1jdw	A
1jek	A
1jer	A
1jey	A
1jey	B
1jfi	A
1jg5	A
1jh6	A
1jhd	A
1jhf	A
1jhg	A
1jhj	A
1ji7	A
1jid	A
1jiw	I
1jj2	H
1jk3	A
1jk6	A
1jke_1	A
1jko	C
1jkx_1	A
1jl0	A
1jly	A
1jm0_1	A
1jmk_1	C
1jmu	A
1jmu	B
1jmv_1	A
1jni	A
1jnx	X
1jo0	A
1job	A
1joc	A
1jof_1	A
1jpy	A
1jq5	A
1jql	B
1jqo	A
1jr2_1	A
1jr7	A
1jr8	A
1js8	A
1jsd	A
1jsd	B
1jsu	C
1jsx	A
1juh_1	A
1juq_1	A
1jv1	A
1jw9	B
1jxh	A
1jy2	N
1jy2	O
1jy2	P
1jya	A
1jye	A
1jyo	A
1jyo	E
1jz8	A
1jzt	A
1k04	A
1k0d_1	C
1k0g	A
1k12	A
1k1f_1	A
1k1x	A
1k2x	A
1k2x	B
1k32	A
1k3e	A
1k3r	A
1k3s	A
1k3w	A
1k3y	A
1k47_1	A
1k4i	A
1k4z_1	A
1k51	A
1k55_1	C
1k5d_1	K
1k5n	A
1k66	A
1k6u	A
1k6x	A
1k77	A
1k78_1	A
1k7w	A
1k8k	C
1k8k	D
1k8k	E
1k8k	F
1k8k	G
1k8r	B
1k8t	A
1k8w	A
1k92	A
1k9v	F
1ka8_1	A
1kae	A
1kcf	A
1kcg	C
1kcm	A
1kcq	A
1kf6	C
1kf6	D
1kg0	C
1kg2	A
1khc	A
1khi	A
1kht	A
1khx	A
1kig	I
1kil	E
1kjn	A
1kjq	A
1kk8	B
1kko	A
1kl9	A
1klo	A
1klx	A
1kmi	Z
1kny	A
1knz_1	A
1ko6	A
1kol_1	A
1kp6	A
1kpf	A
1kpi	A
1kpt	A
1kq1_1	A
1kq6	A
1kqf	A
1kqf	C
1kqp	A
1kqr	A
1ks8	A
1ks9	A
1ksh	B
1ktb	A
1ktj	A
1ktz_1	B
1ku2	A
1ku3	A
1kuf	A
1kve_1	A
1kve_1	B
1kwg	A
1kwi	A
1kwn	A
1kxp	D
1kxq_1	A
1kxu	A
1kyq_1	A
1kzq	A
1l0s_1	A
1l1o_1	C
1l1y_1	A
1l2w_1	I
1l3l_1	A
1l3p	A
1l4d	B
1l5a_1	A
1l5o	A
1l6p	A
1l7a	A
1l7c	A
1l7l	A
1l7q	A
1l8b	A
1l8d	A
1l8j	A
1l8q	A
1l9x_1	A
1lam	A
1lbs_1	A
1lc5	A
1lcl	A
1ldd	A
1lfd_1	A
1lg7	A
1lgh_1	A
1lid	A
1lj2	A
1lk2	B
1lkt_1	A
1ll1	A
1ll2	A
1llm	C
1lm5	A
1lm8	V
1lmi	A
1ln1	A
1lo7	A
1lou	A
1lp1	A
1lpb	A
1lpb	B
1lpl	A
1lq1_1	A
1lqa	A
1lqt	A
1lqw	A
1lr0	A
1lr5_1	A
1lri	A
1lrv	A
1ls1	A
1lsh	A
1lsh	B
1luc	A
1lv7	A
1lxj	A
1lzj	A
1lzl	A
1m0d_1	A
1m0k	A
1m0w	A
1m1e	B
1m1f	A
1m1l_1	A
1m1n_1	A
1m1n_1	B
1m2d	A
1m32_1	A
1m3i_1	A
1m48_1	A
1m4t	A
1m4u	A
1m4v_1	A
1m55	A
1m56_1	D
1m5i	A
1m5w	A
1m65	A
1m6n	A
1m7b	A
1m7g_1	A
1m7y	A
1m93	C
1mby	A
1mc2	A
1mda	H
1mi8	A
1mju	L
1mk4	A
1mk7	B
1mka	A
1mkf	A
1mkk	A
1mml	A
1mox_1	C
1mpy	A
1mr1_1	D
1mra	A
1msc	A
1msp	A
1mtp	A
1mtp	B
1mty	B
1mty	D
1mty	G
1mus	A
1muw	A
1mv8_1	A
1mvf	D
1mvl	A
1mw5	A
1mw7	A
1mwq	A
1mww	A
1mxi	A
1mxr	A
1my7	A
1mz9	A
1mzp	A
1n0q	A
1n0w	A
1n13_1	A
1n13_1	B
1n1c	A
1n1j	A
1n2a	A
1n2d	C
1n3b_1	A
1n3l	A
1n40	A
1n45	A
1n55	A
1n62_1	A
1n62_1	B
1n62_1	C
1n69	A
1n77_1	A
1n7s	A
1n7s	B
1n7s	C
1n7s	D
1n7z_1	A
1n81	A
1n93	X
1n9p	A
1na8	A
1naz	A
1nba	A
1nbc_1	A
1nbw	B
1nc5	A
1nd4	A
1nf9	A
1nfp	A
1ng5	A
1ngm_1	B
1nh2	A
1nh2	B
1nh2	C
1nh2	D
1nh8	A
1nhy	A
1ni5	A
1nig	A
1njh	A
1njr	A
1nkd	A
1nki	A
1nkp_1	A
1nkz	A
1nkz	B
1nlf	A
1nlq	A
1nmo_1	A
1nmu_1	B
1nn5	A
1nnw	A
1now_1	A
1noy	A
1np6	A
1npr	A
1nqj	A
1nqk	A
1nrj	A
1nrj	B
1ns5	A
1nsj	A
1nsl	A
1nsz	A
1nth	A
1nu4_1	A
1nu7	D
1nui	A
1nuu	A
1nuy	A
1nvm_1	B
1nvv	S
1nww	A
1nxh	A
1nxm	A
1nyt	A
1nzy	A
1o1y	A
1o22	A
1o26	A
1o4s	A
1o4w	A
1o59	A
1o5h	A
1o66	A
1o69	A
1o6a	A
1o6v_1	A
1o75	A
1o7d	A
1o7d	B
1o7d	C
1o7d	D
1o7j	A
1o81	A
1o84	A
1o8b	A
1o8p	A
1o97	C
1o97	D
1o9y_1	A
1oa8	A
1oai	A
1oao	C
1ob8	A
1obb	A
1obx	A
1oc0	B
1ocy	A
1od6	A
1oe4	A
1oey_1	A
1of5	B
1of8	A
1oft	A
1og6	A
1ogd	A
1oh0	A
1ohv_1	A
1oi2	A
1oih	A
1ojh_1	A
1okg	A
1oki	A
1omh	A
1omz	A
1on2	A
1on3	A
1onr	A
1onw	A
1oo0	A
1oo0	B
1ooe	A
1ooy	A
1oqj	A
1oqq	A
1or0_1	B
1or3	A
1or4	A
1or7	C
1orj	A
1ors	C
1oru	A
1ory	B
1osy	A
1otg	A
1ots	A
1otv	A
1oup	A
1ov9	A
1ovn	A
1ox0	A
1oxj	A
1ozj	A
1p0k_1	A
1p1c	A
1p1j	A
1p1m	A
1p1x	A
1p32	A
1p35_1	A
1p3c	A
1p3h	A
1p3q	Q
1p4c	A
1p57	A
1p5t	A
1p5v	A
1p5v	B
1p5z	B
1p6o	A
1p7n	A
1p9h	A
1p9y_1	A
1pbj	A
1pby	A
1pby	B
1pby	C
1pc6	A
1pca	A
1pcf_1	A
1pd3	A
1pdg_1	A
1pdo	A
1pea	A
1pg6	A
1pin	A
1pix	A
1pk1_1	A
1pk6	A
1pkh_1	A
1pl5	A
1plq	A
1pn4_1	A
1po5	A
1poc	A
1poi	A
1poi	B
1pp0_1	A
1ppj	B
1ppj	I
1pq1	A
1pqh	A
1prt_1	A
1ps1	A
1psr	A
1ptm	A
1puc	A
1pv4	A
1pvg	A
1pvh_1	B
1pwa	A
1pxv_1	C
1pxy	A
1pya	A
1pya	B
1pzw	A
1q08	A
1q0p	A
1q0q	A
1q15	A
1q1f	A
1q2h_1	A
1q33	A
1q3i	A
1q3q_1	A
1q40_1	B
1q47	A
1q5q	A
1q5y	A
1q67	A
1q6o	A
1q6z	A
1q77	A
1q7e	A
1q7f	A
1q7l	A
1q7l	B
1q89	A
1q8f	A
1q8i	A
1q9u	A
1qaz	A
1qb5	D
1qb7	A
1qc7	A
1qcz	A
1qd1	A
1qd6	C
1qdn	A
1qex	A
1qf5	A
1qf8	A
1qfc	A
1qfh	A
1qft	A
1qg3	A
1qg8	A
1qge	E
1qgo	A
1qgv	A
1qh4_1	A
1qhd	A
1qhl	A
1qhx	A
1qio	A
1qj8	A
1qjp	A
1qjs	A
1qkr	A
1qks	A
1ql0	A
1qlm	A
1qlw	A
1qme	A
1qmg_1	A
1qmh	A
1qmu	A
1qo0	D
1qo7	A
1qop	A
1qop	B
1qou_1	A
1qoy	A
1qoz	A
1qq4	A
1qq5	A
1qqf	A
1qqr_1	A
1qr0	A
1qre	A
1qrv	A
1qsd	A
1qsm	A
1qss	A
1qu0_1	A
1qu9	A
1quu	A
1qv9	A
1qve	A
1qvz	A
1qw2	A
1qw9	A
1qwg	A
1qwk	A
1qyn	A
1qys	A
1r0d_1	A
1r0m_1	A
1r0r	I
1r0u	A
1r0v_1	A
1r12	A
1r17	A
1r1d	A
1r1r_1	A
1r29	A
1r31	A
1r44_1	A
1r45_1	A
1r4p	A
1r4v	A
1r5q	A
1r5x	A
1r62	A
1r6d	A
1r6o_1	A
1r6o_1	C
1r71_1	A
1r75	A
1r77	A
1r7a	A
1r7j	A
1r89	A
1r8e	A
1r8g	A
1r8i	A
1r8s	A
1r8s	E
1r9f	A
1ra0	A
1ra9	A
1rcq	A
1rcw_1	A
1reg	X
1rep	C
1rfy_1	A
1rgx	A
1rh6	A
1rhg	A
1rhy_1	A
1ril	A
1rk4	A
1rk8	C
1rke	A
1rkt	A
1rku	A
1rlz	A
1rmd	A
1ro5	A
1ro7	A
1rp0	A
1rp3_1	B
1rpn	A
1rr7	A
1rre	A
1rtq	A
1rtt	A
1rtw	A
1rut	X
1rw0	A
1rw6	A
1rwi	A
1rwr	A
1rwz	A
1rxq_1	A
1ry9_1	A
1ryi_1	A
1ryp	1
1ryp	2
1ryp	J
1ryp	K
1ryp	L
1rzh	H
1rzh	M
1rzl	A
1s12_1	A
1s16	A
1s28_1	A
1s31	A
1s3e	A
1s3s	G
1s48	A
1s4c_1	A
1s4k	A
1s4m	A
1s4n	A
1s5d	A
1s5u_1	A
1s7i	A
1s7k	A
1s95	A
1s98	A
1s99	A
1s9h_1	A
1s9r	A
1sac	A
1saz	A
1sby	A
1sbz	A
1scf_1	A
1scz	A
1sd4	A
1sdd	A
1se8	A
1sed	A
1sef	A
1sei	A
1sf8_1	B
1sfp	A
1sg4	A
1sg9_1	A
1sgm	A
1sh8	A
1shs	A
1sht	X
1si2	A
1sj1	A
1sjy	A
1skn	P
1skv_1	A
1skz	A
1sl8	A
1slu	A
1smb	A
1smx	A
1snd	A
1spv	A
1sqh	A
1sqs	A
1sr4	A
1sr4	B
1srq_1	A
1srv	A
1ss4	A
1ssq	A
1sum	B
1sur	A
1svb	A
1svf_1	A
1svm	A
1sw2	A
1sx5	A
1sxj	A
1sxj	E
1sxq	A
1syx_1	B
1sz2	A
1szd	A
1szi	A
1szq	A
1t06	A
1t0b_1	A
1t0f_1	A
1t0f_1	C
1t0h	B
1t0i	A
1t0p	A
1t0p	B
1t0t	V
1t1d	A
1t2d	A
1t2n	A
1t35	A
1t3g	A
1t3j	A
1t3u	A
1t3w	A
1t4b	A
1t56	A
1t5r	A
1t61	A
1t62	A
1t6a	A
1t6b	X
1t6g_1	A
1t6s	A
1t6u_1	A
1t71	A
1t8s	A
1t8t	A
1t92	A
1t9f	A
1t9i	A
1ta3	A
1taf	A
1taf	B
1tc3	C
1tc5_1	A
1td5_1	A
1td6	A
1tfa	A
1tfe	A
1tfz	A
1th7_1	A
1th8	B
1the	A
1thq	A
1tht	A
1ti6	A
1tig	A
1tiq	A
1tjf	A
1tjj	A
1tl2	A
1to6	A
1toa	A
1tq8_1	A
1tqf	A
1tqg	A
1tqj	A
1tr0_1	A
1tr8	A
1ttw	A
1tu1	A
1tu3_1	F
1tul	A
1tuw	A
1tv8	A
1tvn	A
1tvx	A
1twd	A
1twf	A
1twf	B
1twf	C
1twf	F
1twf	H
1twf	I
1twf	J
1twf	L
1twy_1	A
1tx4	A
1txg	A
1txk	A
1tzy	A
1tzy	B
1tzz_1	A
1u07	A
1u0s	A
1u10_1	A
1u14	A
1u19	A
1u1i	A
1u1q	A
1u20	A
1u2h	A
1u2m	A
1u55	A
1u5d_1	A
1u5h	A
1u5k	A
1u5p	A
1u5u	A
1u5x	A
1u60_1	A
1u6z	A
1u7g	A
1u7i	A
1u7k	A
1u7l	A
1u7n	A
1u7p_1	A
1u8s	A
1u8v	A
1u9l	A
1uad	C
1ual	A
1uc2	A
1uc7	A
1uc8	A
1uf3	A
1ufi_1	A
1ufo_1	A
1ufy	A
1ugh	E
1ugh	I
1ugx	A
1uhv	A
1uii	A
1uiv	A
1uix	A
1uj2	A
1uk8	A
1ukk	A
1umg	A
1ump_1	A
1unl_1	D
1unn	C
1up8	A
1upt_1	B
1uqt	A
1us7	B
1usc	A
1use	A
1usg	A
1usm	A
1usr	A
1usu	A
1usu	B
1usy	A
1ut7	A
1utg	A
1uty	A
1uuj_1	A
1uun	A
1uuy	A
1uuz_1	A
1uv7	A
1uw4_1	A
1uw4_1	B
1uwi	A
1uwk	A
1uww	A
1ux5	A
1uxy	A
1uyj_1	A
1uyr	A
1uz3	A
1v05	A
1v0d	A
1v0e_1	A
1v18	B
1v2x	A
1v30	A
1v4a	A
1v54	A
1v54	B
1v54	C
1v54	D
1v54	E
1v54	F
1v54	G
1v54	H
1v54	I
1v54	J
1v54	K
1v54	L
1v54	M
1v58	A
1v5i	B
1v5v	A
1v6p_1	A
1v72	A
1v74	A
1v74	B
1v7m	V
1v7w	A
1v7z	A
1v84	A
1v96	A
1v9k	A
1v9y	A
1vbv	A
1vch_1	A
1vd5	A
1vd6	A
1vdd	A
1vdk	A
1vdw	A
1ve2	A
1vef	A
1vf6	C
1vf7	A
1vg0	A
1vgy	A
1vh4	A
1vh5	A
1vhd	A
1vhq	A
1vhw	A
1vi4	A
1vi6_1	A
1vi9_1	A
1via	A
1vio	A
1vjg	A
1vjl	A
1vjn	A
1vjo	A
1vk9	A
1vkd_1	A
1vke	A
1vkf_1	A
1vki	A
1vkm	A
1vkp	A
1vl1	A
1vl7	A
1vls	A
1vlu_1	A
1vmg	A
1vmh	A
1vp7_1	A
1vp8	A
1vpb	A
1vpd	A
1vpq	A
1vps	A
1vpt	A
1vq3	A
1vqo	1
1vqo	2
1vqo	3
1vqo	A
1vqo	B
1vqo	C
1vqo	D
1vqo	E
1vqo	F
1vqo	J
1vqo	L
1vqo	M
1vqo	N
1vqo	P
1vqo	Q
1vqo	S
1vqo	T
1vqo	U
1vqo	V
1vqo	W
1vqo	X
1vqo	Z
1vqr_1	A
1vqs_1	A
1vqt	A
1vr4	A
1vr7	A
1vra	A
1vra	B
1vrb_1	A
1vsg	A
1vzi	A
1vzj_1	B
1vzy	A
1w07	A
1w0u	A
1w15	A
1w1w_1	E
1w23	A
1w2w_1	A
1w2w_1	B
1w2y	A
1w2z_1	A
1w33	A
1w53	A
1w5q	A
1w5r	A
1w61	A
1w68	A
1w6g	A
1w6s	A
1w6s	B
1w7c	A
1w7j	A
1w8i	A
1w8s_1	A
1w99	A
1w9c	A
1w9y	A
1w9z	A
1wa5	B
1wa5	C
1waa	A
1wb4	A
1wb9	A
1wbh	A
1wc1_1	A
1wc9	A
1wdd	A
1wdd	S
1wdj	A
1wdv	A
1weh	A
1wfx	A
1whi	A
1whs	A
1whs	B
1wiw	A
1wkc	A
1wku	A
1wle	A
1wlu	A
1wm3	A
1wmh	A
1wmh	B
1wmi_1	A
1wmi_1	B
1wms	A
1wmw_1	A
1wn2	A
1wnz	A
1wo8	A
1wol	A
1wom	A
1wp0	A
1wpb_1	A
1wpn	A
1wpo	A
1wpu	A
1wq1	G
1wq6	A
1wqj	B
1wqj	I
1wrd	A
1wsu	A
1wt6	A
1wte	A
1wth	D
1wtj	A
1wud	A
1wui	L
1wui	S
1wur	A
1wv8	A
1wvf	A
1wvg	A
1wvl	A
1wvq	A
1wwb	X
1wwi	A
1wwj	A
1wwm	A
1wwp	A
1wwz	A
1wxc	A
1wxc	B
1wy5	A
1wyu_1	A
1wyw	A
1wyz_1	A
1wz3	A
1wzo	A
1wzu	A
1x0v	A
1x13	A
1x19	A
1x1n	A
1x2i	A
1x46	A
1x54	A
1x6i	A
1x6m_1	A
1x79	B
1x7d	A
1x8m	A
1x8y	A
1x9f	D
1x9i	A
1xaw	A
1xc3	A
1xcg_1	A
1xd3_1	A
1xd3_1	B
1xdh	A
1xe7_1	A
1xea	A
1xeq	A
1xew	X
1xew	Y
1xfk	A
1xfs	A
1xg0	A
1xg0	C
1xg2	A
1xg2	B
1xg4	A
1xhn_1	A
1xiw	A
1xje	A
1xjv	A
1xki	A
1xkp	A
1xkp	B
1xkp	C
1xl3_1	C
1xly	A
1xm3	A
1xm5_1	A
1xme	A
1xme	B
1xmx	A
1xo0	A
1xo1	A
1xou	A
1xou	B
1xpj	A
1xpp_1	A
1xpx	A
1xqp	A
1xqs_1	A
1xrx_1	A
1xs0	A
1xto	A
1xtt	A
1xu1	R
1xu2	R
1xub	A
1xuv_1	A
1xv2_1	A
1xvh	A
1xvs	A
1xvx	A
1xwd_1	C
1xx1_1	A
1xzo	A
1xzz	A
1y0b	A
1y0g_1	A
1y0h	A
1y0k	A
1y0u	A
1y0y	A
1y12_1	A
1y14	A
1y14	B
1y1l	A
1y2k	A
1y2o	A
1y37	A
1y43	B
1y44	A
1y4m	A
1y4t	A
1y51_1	A
1y5h	A
1y5i	A
1y5i	C
1y60	A
1y66	A
1y6k	R
1y6x	A
1y71	A
1y7p_1	A
1y7t	A
1y8x	B
1y96_1	A
1y96_1	B
1y9b	A
1y9i	A
1ya0	A
1ya5	T
1yac	A
1yar	A
1yar	O
1yav	A
1yb3	A
1ybk	A
1yc6	1
1yc9	A
1yco	A
1ydg_1	A
1ydy	A
1yer	A
1yew	A
1yew	B
1yew	C
1yf2	A
1yf3	A
1yfn_1	A
1yfu	A
1yg9	A
1ygt	A
1yhn	B
1ykh	A
1ykh	B
1yki	A
1yku	A
1ylk_1	A
1yll_1	A
1ylm	A
1ylq	A
1ylx	A
1ym3	A
1ynb	A
1ynf_1	A
1yo3_1	A
1yoc	A
1yov_1	A
1yoz	A
1ypq	A
1ypt	A
1ypy_1	A
1yq5_1	A
1yqf_1	A
1yqg	A
1yqh	A
1yre_1	A
1yrn	A
1yro_1	B
1yrr	A
1yrw	A
1yt5_1	A
1ytu	A
1yu0	A
1yuk	A
1yuk	B
1yvh	A
1yvw	A
1yxy	A
1yzv	A
1yzx	A
1z0j	B
1z0n_1	A
1z0p	A
1z2w	A
1z3e	A
1z3e	B
1z3i	X
1z41	A
1z5o	A
1z5r	A
1z5y	E
1z6b	A
1z6m	A
1z6n	A
1z6o	A
1z6o	M
1z6r_1	A
1z72	A
1z8u_1	A
1z94_1	A
1z9o	A
1zav	A
1zbd	B
1zbf	A
1zbo	A
1zbx	B
1zc3	B
1zck	A
1zd0	A
1ze3	H
1zee	A
1zgh	A
1zgx	A
1zhh	A
1zhh	B
1zhs	A
1zhv	A
1zhx	A
1zk4	A
1zke_1	A
1zkp_1	A
1zl0	A
1zld	A
1zlj_1	A
1zmb_1	A
1zmt	A
1zoq_1	C
1zp4_1	A
1zps	A
1zq7	A
1zru	A
1zs3	A
1zs4	A
1zso	A
1zt3	A
1ztd	A
1zup	A
1zv1	A
1zva	A
1zvp_1	A
1zvt	A
1zww	A
1zx4	A
1zxx	A
1zyb	A
1zz1	A
2a13	A
2a15	A
2a1j	A
2a1x	A
2a25	A
2a26_1	A
2a2a_1	A
2a2m	A
2a35	A
2a3n	A
2a40_1	B
2a4x	A
2a5h	A
2a5y	A
2a5y	B
2a5z	A
2a65	A
2a6h_1	E
2a6q	A
2a6q	E
2a8y_1	A
2a9d	A
2a9i	A
2a9s	A
[truncated: 2,346 more rows]

## Sheet: TestPQS
3gwl	A
3gwl	B
3i6y	A
3i6y	B
2w2g	A
2w2g	B
3g3k	A
3g3k	B
3h0l_1	A
3h0l_1	B
3h0l_1	C
1vsv	A
1vsv	B
1vsv	C
1vsv	D
3gs7	A
3gs7	B
3gs7	C
3gs7	D
3dtg	A
3dtg	B
3f65_1	A
3f65_1	B
3f65_1	C
3f65_1	D
2wel	A
2wel	D
3i3j	A
3i3j	B
3i3j	C
3i3j	D
3i3j	E
3i3j	F
3i3j	G
3i3j	H
3i3j	I
3i3j	J
3i3j	K
3i3j	L
3hrx_1	A
3hrx_1	B
3hrx_1	C
3dpb	A
3dpb	B
3dpb	C
2zpx	A
2zpx	B
2zpx	C
3h3n	O
3h3n	X
3egi	A
3egi	B
3egi	C
3egi	D
3ecv_1	A
3ecv_1	B
3bh2	A
3bh2	B
3bh2	C
3bh2	D
3bh2	E
3bh2	F
3bh2	G
3bh2	H
3bh2	I
3bh2	J
3bh2	K
3bh2	L
3gk8	H
3gk8	L
3f33	A
3f33	B
3f33	C
3f33	D
3f33	E
3f33	F
3f33	G
3f33	H
3f33	I
3f33	J
3f33	K
3f33	L
3f33	M
3f33	N
3f33	O
3f33	P
3f33	Q
3f33	R
3f33	S
3f33	T
3f33	U
3f33	V
3f33	W
3f33	X
3hhf	A
3hhf	B
3hmz	A
3hmz	B
3h4y	A
3h4y	B
2wlc	A
2wlc	B
2wlc	C
3i44	A
3i44	B
3g1y	A
3g1y	B
3h0m_1	A
3h0m_1	B
3h0m_1	C
3dvq	A
3dvq	X
3hsa	A
3hsa	B
3hsa	C
3hsa	D
3hsa	E
3h5b	A
3h5b	B
3fad	A
3fad	B
3e8l	A
3e8l	B
3e8l	C
3g8r	A
3g8r	B
2jjh	A
2jjh	B
3gts	A
3gts	B
3gts	C
3dk0	A
3dk0	B
3dk0	C
3dk0	D
3cq2	A
3cq2	B
3cq2	C
3cq2	D
3f6h	A
3f6h	B
3e0i	A
3e0i	B
3e0i	C
3e0i	D
3iah	A
3iah	B
3fns	A
3fns	B
3e24	A
3e24	B
3hz7	A
3hz7	B
3hpn_1	A
3hpn_1	B
3fl0	A
3fl0	B
3h5w	A
3h5w	B
3f34	A
3f34	B
3f34	C
3f34	D
3f34	E
3f34	F
3f34	G
3f34	H
3f34	I
3f34	J
3f34	K
3f34	L
3f34	M
3f34	N
3f34	O
3f34	P
3f34	Q
3f34	R
3f34	S
3f34	T
3f34	U
3f34	V
3f34	W
3f34	X
3gjd	A
3gjd	B
2weq	A
2weq	B
3fmo	A
3fmo	B
3gx9	A
3gx9	B
3i05	A
3i05	B
3cuv	A
3cuv	B
3hp4	A
3hp4	B
3dwe	A
3dwe	X
3gs0	A
3gs0	B
3gs0	C
3gs0	D
3fr8	A
3fr8	B
3gqa	A
3gqa	B
3gqa	C
2w83	A
2w83	B
2w83	C
2w83	D
2w83	E
3fjt	A
3fjt	B
3hft	A
3hft	B
3h11	A
3h11	B
3gll	A
3gll	B
3gll	C
2zky_1	A
2zky_1	B
3dfq	A
3dfq	B
3dfq	C
3dfq	D
3ho8	A
3ho8	B
3ho8	C
3ho8	D
3d6x	A
3d6x	B
3d6x	C
3d6x	D
3d6x	E
3d6x	F
3gtz	A
3gtz	B
3gtz	C
3dk5	A
3dk5	B
3dk5	C
3h04	A
3h04	B
2vpp	A
2vpp	B
3gfg_1	A
3gfg_1	B
3dzr	A
3dzr	B
3gwn	A
3gwn	B
3gti	A
3gti	B
3i9j	A
3i9j	B
3dnk	A
3dnk	B
3hpd	A
3hpd	B
3hpd	C
3gk3	A
3gk3	B
3gk3	C
3gk3	D
3czf	A
3czf	B
3i17	A
3i17	B
3ge3	A
3ge3	B
3ge3	C
3ge3	D
3ge3	E
3ge3	F
3ge3	G
3ge3	H
3hzn_1	A
3hzn_1	B
3hzn_1	G
3hzn_1	H
2wbg_1	A
2wbg_1	C
3gw0	A
3gw0	B
2wiw	A
2wiw	B
3h6w_1	A
3h6w_1	B
3g6r	A
3g6r	B
3i83	A
3i83	B
3ent	A
3ent	B
3frj	A
3frj	B
2wjv_1	A
2wjv_1	D
3hkj_1	A
3hkj_1	B
3h6u	A
3h6u	B
3d1n_1	K
3d1n_1	L
3hfi	A
3hfi	B
3h72	A
3h72	B
3fvs	A
3fvs	B
3frs	A
3frs	B
2zo7	A
2zo7	B
3h6p	A
3h6p	B
3h6p	C
3h6p	D
3h5v_1	A
3h5v_1	B
3cyz	A
3cyz	B
3e1j	A
3e1j	B
3e1j	C
3e1j	D
3e1j	E
3e1j	F
3e1j	G
3e1j	H
3e1j	I
3e1j	J
3e1j	K
3e1j	L
3e1j	M
3e1j	N
3e1j	O
3e1j	P
3e1j	Q
3e1j	R
3e1j	S
3e1j	T
3e1j	U
3e1j	V
3e1j	W
3e1j	X
3h5r_1	A
3h5r_1	B
3i5t	A
3i5t	B
3guv	A
3guv	B
3h80	A
3h80	B
3g7d	A
3g7d	B
3h2v_1	A
3h2v_1	E
3fmt_1	A
3fmt_1	B
3cuh	A
3cuh	B
3hhw	A
3hhw	B
3hhw	C
3hhw	D
3hhw	E
3hhw	F
3hhw	G
3hhw	H
3hhw	I
3hhw	J
3hhw	K
3hhw	L
3hhw	M
3hhw	N
3hhw	O
3hhw	P
3hhw	Q
3hhw	R
3hhw	S
3hhw	T
3hnt	H
3hnt	L
3gl1	A
3gl1	B
3gqh	A
3gqh	B
3gqh	C
3dsr	A
3dsr	B
3fd4	A
3fd4	B
3g6b	A
3g6b	B
2zqr	A
2zqr	B
2zqr	C
2zqr	D
2zqr	E
2zqr	F
3ic0	A
3ic0	B
3ic0	C
3ic0	D
3hae_1	A
3hae_1	B
3hae_1	H
3hae_1	L
3h1n	A
3h1n	B
3i4f	A
3i4f	B
3i4f	C
3i4f	D
3hm0	A
3hm0	B
3hm0	C
3hm0	D
2wer_1	A
2wer_1	B
3g36_1	A
3g36_1	C
3efq	A
3efq	B
2zz6	A
2zz6	B
2wg3_1	A
2wg3_1	C
2wce	A
2wce	B
3gt0	A
3gt0	B
3da0	A
3da0	B
3da0	C
3g21	A
3g21	B
3czm	A
3czm	B
3czm	C
3czm	D
3h95	A
3h95	B
3gwv	A
3gwv	B
3dos_1	A
3dos_1	B
3dos_1	C
3gdu	A
3gdu	B
3gdu	C
3dod	A
3dod	B
3ee0	A
3ee0	B
3a1j	A
3a1j	B
3a1j	C
3hic	A
3hic	B
3g8u	A
3g8u	B
3dsy	H
3dsy	L
3dsy	M
2wig	A
2wig	B
2wig	C
2wig	D
2wig	E
2wig	F
2wig	G
2wig	H
3a1q_1	A
3a1q_1	B
3a1q_1	C
3efd	H
3efd	K
3efd	L
3hcs	A
3hcs	B
3d9e	A
3d9e	B
3d9e	C
3d9e	D
3g4x	A
3g4x	B
3g4x	C
3g4x	D
3g4x	E
3g4x	F
3h7e	A
3h7e	B
3hhc_1	A
3hhc_1	C
2wk6	A
2wk6	B
3doy	A
3doy	B
3doy	C
3doy	D
3doy	E
3doy	F
3gak	A
3gak	B
3g2m	A
3g2m	B
3gu3	A
3gu3	B
3g7k	A
3g7k	B
3g7k	C
3g7k	D
3ewu	A
3ewu	B
3ggf	A
3ggf	B
3eyy	A
3eyy	B
3hy8	A
3hy8	B
3ibm	A
3ibm	B
3e9i_1	A
3e9i_1	B
3dfo	A
3dfo	B
3dfo	C
3dfo	D
3dlp	A
3dlp	X
3gf7	A
3gf7	B
3gf7	C
3gf7	D
3h3z	A
3h3z	B
2wle	A
2wle	B
2wle	C
2zz4	A
2zz4	B
3h8l	A
3h8l	B
3h8l	C
3h8l	D
3gco	A
3gco	C
3gco	E
3f56	A
3f56	B
3f56	C
3f56	D
3f56	E
3f56	F
3djz	A
3djz	B
3djz	C
3djz	D
3hn2_1	A
3hn2_1	B
3hkv	A
3hkv	B
3fr7	A
3fr7	B
3elh_1	A
3elh_1	B
3elh_1	C
3elh_1	D
3elh_1	E
3elh_1	F
2zov	A
2zov	B
3h8m	A
3h8m	B
3i0t	A
3i0t	B
3hbz	A
3hbz	B
3g4a	A
3g4a	B
3g4a	C
3g4a	D
2zs9	A
2zs9	B
3e1v	A
3e1v	B
3e1v	C
3e1v	D
2wkw	A
2wkw	B
3g50	A
3g50	B
3g50	C
3g50	D
3g50	E
3g50	F
3eue	A
3eue	B
3deb	A
3deb	B
3fd9	A
3fd9	B
3fd9	C
2w3k	A
2w3k	B
3gdk_1	A
3gdk_1	D
3eic_1	A
3eic_1	B
3eic_1	C
3eic_1	D
3eic_1	E
3eic_1	F
3gai	A
3gai	B
3gai	C
3d6g	A
3d6g	B
2w7z	A
2w7z	B
3hsr_1	A
3hsr_1	B
3grk_1	A
3grk_1	B
3grk_1	C
3grk_1	D
2zo5	A
2zo5	B
2zo5	C
2zo5	D
2zo5	E
2zo5	F
3h9g_1	A
3h9g_1	B
3g27	A
3g27	B
3h6t_1	A
3h6t_1	C
3ghj	A
3ghj	B
3h4i	A
3h4i	B
3h1q	A
3h1q	B
2zx2	A
2zx2	B
3e1p	A
3e1p	B
3e1p	C
3e1p	D
3e1p	E
3e1p	F
3e1p	G
3e1p	H
3e1p	I
3e1p	J
3e1p	K
3e1p	L
3e1p	M
3e1p	N
3e1p	O
3e1p	P
3e1p	Q
3e1p	R
3e1p	S
3e1p	T
3e1p	U
3e1p	V
3e1p	W
3e1p	X
3hj9	A
3hj9	B
3gzd_1	A
3gzd_1	B
3fc3	A
3fc3	B
2w08	A
2w08	B
2w08	C
2w08	D
2w08	E
3h9w	A
3h9w	B
3ef2_1	A
3ef2_1	B
3ddo	A
3ddo	B
3ddo	C
3ddo	D
3ddo	E
3ddo	F
3cyv	A
3cyv	B
3gk1	A
3gk1	B
3hly_1	A
3hly_1	B
3hly_1	C
3hly_1	D
3g17_1	A
3g17_1	E
3gvg	A
3gvg	B
3gvg	C
3gvg	D
3gvd_1	A
3gvd_1	B
3gvd_1	C
3gvd_1	D
3gvd_1	E
3gvd_1	F
2znp	A
2znp	B
3cut	A
3cut	B
3grp	A
3grp	B
3grp	C
3grp	D
3cve	A
3cve	B
3cve	C
3cve	D
3gk4	A
3gk4	X
3g1b	A
3g1b	B
3gd8	A
3gd8	B
3gd8	C
3gd8	D
3gku_1	A
3gku_1	B
3glz	A
3glz	B
3glz	C
3glz	D
3he0_1	A
3he0_1	B
3he0_1	C
3he0_1	D
3bgt	A
3bgt	B
3bgt	C
3bgt	D
3bgt	E
3bgt	F
3bgt	G
3bgt	H
3bgt	I
3bgt	J
3bgt	K
3bgt	L
3eh4	A
3eh4	B
3eh4	C
2whb_1	A
2whb_1	B
3i4c_1	A
3i4c_1	B
3i4c_1	C
3i4c_1	D
3fyo	A
3fyo	B
3fyo	C
3fyo	D
3fzn	A
3fzn	B
3fzn	C
3fzn	D
3h6n	A
3h6n	B
3h8v	A
3h8v	B
3h8v	C
3h8v	D
2w8e	A
2w8e	B
2w8e	C
2w8e	D
2w8e	E
3ffq_1	A
3ffq_1	B
3ffq_1	C
3ffq_1	D
3gx0	A
3gx0	B
3gqj	A
3gqj	B
3gfy	A
3gfy	B
3gnj_1	A
3gnj_1	B
3hof	A
3hof	B
3hof	C
3cuj	A
3cuj	B
3grf	A
3grf	B
3grf	C
3etg	A
3etg	B
3etg	C
3etg	D
3etg	E
3etg	F
3h4r	A
3h4r	B
3h4r	C
3h4r	D
3hro	A
3hro	B
3hro	C
2zqq_1	A
2zqq_1	B
2zqq_1	C
3grz	A
3grz	B
3g9p	A
3g9p	B
3ica	A
3ica	B
3i7d	A
3i7d	B
3gjq_1	A
3gjq_1	B
3dvs	A
3dvs	X
3h0w	A
3h0w	B
3h0w	C
3h0w	D
3fdq	A
3fdq	B
3gr4	A
3gr4	B
3gr4	C
3gr4	D
3gay	A
3gay	B
2zvb	A
2zvb	B
3a2b	A
3a2b	B
3gky	B
3gky	D
3gky	E
3gky	G
3gky	I
3gky	J
3gj2_1	A
3gj2_1	B
3edx_1	A
3edx_1	B
3hvz_1	A
3hvz_1	B
3h0n	A
3h0n	B
3f3f_1	A
3f3f_1	B
3f3f_1	C
3f3f_1	D
3hul	A
3hul	B
3hul	C
3hul	D
3d9g	A
3d9g	B
3d9g	C
3d9g	D
3du3	H
3du3	L
3du3	M
3hiu_1	A
3hiu_1	B
3h3x_1	A
3h3x_1	Q
3e1f	1
3e1f	2
3e1f	3
3e1f	4
3h2u_1	A
3h2u_1	B
3dks_1	A
3dks_1	D
3h47	A
3h47	B
3h47	C
3h47	D
3h47	E
3h47	F
3gnb	A
3gnb	B
3hjj	A
3hjj	B
3hjj	C
3hjj	D
3hjj	E
3hjj	F
3fhy	A
3fhy	B
3a1d	A
3a1d	B
3he1_1	A
3he1_1	B
3he1_1	C
3he1_1	D
3he1_1	E
3he1_1	F
3ia1	A
3ia1	B
3dbn	A
3dbn	B
3g2o	A
3g2o	B
3f89	A
3f89	B
3i8v	A
3i8v	B
3glq	A
3glq	B
3glq	C
3glq	D
3gg0	A
3gg0	B
3eeu	A
3eeu	B
3hab	A
3hab	B
3gsd_1	A
3gsd_1	B
3gsd_1	C
3fi6	A
3fi6	B
3fi6	C
3fi6	D
3fi6	E
3fi6	F
3fi6	G
3fi6	H
3fi6	I
3fi6	J
3fi6	K
3fi6	L
3fi6	M
3fi6	N
3fi6	O
3fi6	P
3fi6	Q
3fi6	R
3fi6	S
3fi6	T
3fi6	U
3fi6	V
3fi6	W
3fi6	X
3h74	A
3h74	B
3ff7	A
3ff7	B
3ff7	C
3ff7	D
2zqb_1	A
2zqb_1	B
3gtf	A
3gtf	B
3byt_1	A
3byt_1	B
3gga_1	A
3gga_1	B
3frl	A
3frl	B
3g4z	A
3g4z	B
3g4z	C
3g4z	D
3g4z	E
3g4z	F
3gni	A
3gni	B
3fch_1	A
3fch_1	B
3fch_1	C
3h87	A
3h87	B
3h87	C
3h87	D
3h87	E
3h87	F
3h87	G
3h87	H
3hei_1	A
3hei_1	B
2wgf_1	A
2wgf_1	B
3fyl	A
3fyl	B
3hdg_1	A
3hdg_1	B
3gw2	A
3gw2	B
3dd1	A
3dd1	B
2wk8	A
2wk8	B
3goc	A
3goc	B
2e1m	A
2e1m	B
2e1m	C
2e1m	D
2e1m	E
2e1m	F
3dvf	A
3dvf	B
3gl6	A
3gl6	C
3g4c	A
3g4c	B
3g4c	C
3g4c	D
3hv1	A
3hv1	B
2w3p	A
2w3p	B
3guy_1	A
3guy_1	B
3guy_1	C
3guy_1	D
3dp2	A
3dp2	B
3dp2	C
3dp2	D
3dp2	E
3dp2	F
3a20	A
3a20	B
2wes_1	A
2wes_1	D
3eni_1	A
3eni_1	B
3eni_1	C
3hdo	A
3hdo	B
3egt	A
3egt	B
2zur	A
2zur	B
2zur	C
2zur	D
2zur	E
2zur	F
2zur	G
2zur	H
2zur	I
2zur	J
2zur	K
2zur	L
2zur	M
2zur	N
2zur	O
2zur	P
2zur	Q
2zur	R
2zur	S
2zur	T
2zur	U
2zur	V
2zur	W
2zur	X
3clh	A
3clh	B
3gy1	A
3gy1	B
3gy1	C
3gy1	D
3gy1	E
3gy1	F
3gy1	G
3gy1	H
2v50_1	A
2v50_1	B
2v50_1	C
3giz	H
3giz	L
2vvc_1	A
2vvc_1	L
3hjw	A
3hjw	B
3hjw	C
2zly	A
2zly	B
3gvh	A
3gvh	B
3gvh	C
3gvh	D
2wcf_1	A
2wcf_1	B
3d61	A
3d61	B
2w8g	A
2w8g	B
2w8g	C
2w8g	D
2w8g	E
3g1d	A
3g1d	B
3g2p	A
3g2p	B
3e0m	A
3e0m	B
3e0m	C
3e0m	D
3gnq_1	A
3gnq_1	B
3gnq_1	C
3gnq_1	D
3gcm	A
3gcm	B
3gcm	C
3gcm	G
3gcm	I
3gcm	K
2vtb_1	A
2vtb_1	B
2wci	A
2wci	B
3eyw	A
3eyw	B
3i1i_1	A
3i1i_1	B
3i3y_1	A
3i3y_1	C
2zts	A
2zts	B
2zts	C
2zts	D
2zts	E
2zts	F
3he7	A
3he7	B
3he7	C
3he7	D
3doj	A
3doj	B
3doj	C
3doj	D
3gri	A
3gri	B
3hzp	A
3hzp	B
1vsu	A
1vsu	B
1vsu	C
1vsu	D
2w0h	A
2w0h	B
3hb3	A
3hb3	B
3hb3	C
3hb3	D
2vzx_1	A
2vzx_1	B
3hi0	A
3hi0	B
3fqc	A
3fqc	B
3icc	A
3icc	B
3icc	C
3icc	D
3h0d	A
3h0d	B
3gou	A
3gou	B
3gou	C
3gou	D
3elm	A
3elm	B
3elm	C
3elm	D
3cu9	A
3cu9	B
3gb4	A
3gb4	B
3gb4	C
3dqt	A
3dqt	B
2wfy_1	A
2wfy_1	B
3djt	A
3djt	B
3djt	C
3djt	D
3h6h	A
3h6h	B
3gz9	A
3gz9	B
3i4j_1	A
3i4j_1	C
3gam	A
3gam	B
3e1n	A
3e1n	B
3e1n	C
3e1n	D
3e1n	E
3e1n	F
3e1n	G
3e1n	H
3e1n	I
3e1n	J
3e1n	K
3e1n	L
3e1n	M
3e1n	N
3e1n	O
3e1n	P
3e1n	Q
3e1n	R
3e1n	S
3e1n	T
3e1n	U
3e1n	V
3e1n	W
3e1n	X
3giv_1	A
3giv_1	B
3hwr	A
3hwr	B
3gd5_1	A
3gd5_1	B
3gd5_1	C
3cuf	A
3cuf	B
3hm4	A
3hm4	B
2wgd	A
2wgd	B
3c7t	A
3c7t	B
3c7t	C
3c7t	D
3e12	A
3e12	B
3e12	C
3e12	D
3hdv_1	A
3hdv_1	C
3eww	A
3eww	B
3fs4	A
3fs4	B
3fs4	C
3fs4	D
3dxm	A
3dxm	B
3dxm	C
3dxm	D
3dxm	E
3dxm	F
3dxm	G
3f72_1	A
3f72_1	B
3esb	A
3esb	B
3gzi	A
3gzi	B
3i6t_1	A
3i6t_1	B
3i6t_1	C
3i6t_1	D
3i6t_1	E
3i6t_1	F
3i6t_1	G
3i6t_1	H
2vzz	A
2vzz	B
2vzz	C
2vzz	D
3hcy	A
3hcy	B
2wlf	A
2wlf	B
2wlf	C
2zx0	A
2zx0	B
3gj1_1	A
3gj1_1	B
2zno	A
2zno	B
3d1a	A
3d1a	B
3d1a	C
3d1a	D
3dzn	A
3dzn	B
3dgh	A
3dgh	B
3gs3	A
3gs3	B
3fvx	A
3fvx	B
3gqf_1	A
3gqf_1	B
2zmx	A
2zmx	B
2wij	A
2wij	B
2wij	C
2wij	D
2wij	E
2wij	F
2wij	G
2wij	H
3hrz	A
3hrz	B
3hrz	C
3hrz	D
3hrz	E
3hrz	F
3hrz	G
3hrz	H
2w3i	A
2w3i	B
3gpv	A
3gpv	B
3cz2	A
3cz2	B
2wg5_1	A
2wg5_1	B
2wg5_1	C
2wg5_1	D
2wg5_1	E
2wg5_1	F
3cpq	A
3cpq	B
3e9h_1	A
3e9h_1	B
3gz6	A
3gz6	B
3gjr_1	A
3gjr_1	B
3hwi	A
3hwi	B
3f38	A
3f38	B
3f38	C
3f38	D
3f38	E
3f38	F
3f38	G
3f38	H
3f38	I
3f38	J
3f38	K
3f38	L
3f38	M
3f38	N
3f38	O
3f38	P
3f38	Q
3f38	R
3f38	S
3f38	T
3f38	U
3f38	V
3f38	W
3f38	X
2w8z	A
2w8z	B
3eoa_1	A
3eoa_1	B
3eoa_1	J
3gw4	A
3gw4	B
3fmf_1	A
3fmf_1	B
3hu5	A
3hu5	B
3g5k_1	A
3g5k_1	B
2zz5	A
2zz5	B
3hp1	A
3hp1	B
3h3h	A
3h3h	B
3hba	A
3hba	B
3gt8_1	B
3gt8_1	C
3dhr_1	A
3dhr_1	B
3dhr_1	C
3dhr_1	D
3h7a	A
3h7a	B
3h7a	C
3h7a	D
3hjg	A
3hjg	B
3g9m	A
3g9m	B
3hjn	A
3hjn	B
3f36	A
3f36	B
3f36	C
3f36	D
3f36	E
3f36	F
3f36	G
3f36	H
3f36	I
3f36	J
3f36	K
3f36	L
3f36	M
3f36	N
3f36	O
3f36	P
3f36	Q
3f36	R
3f36	S
3f36	T
3f36	U
3f36	V
3f36	W
3f36	X
3gv0	A
3gv0	B
3d10	A
3d10	B
3gxy	A
3gxy	B
3hoa	A
3hoa	B
3hjc	A
3hjc	B
3hjc	C
3hjc	D
3hjc	E
3hjc	F
3gah	A
3gah	B
3gah	C
3ezl	A
3ezl	B
3ezl	C
3ezl	D
3e0a	A
3e0a	B
3en3	A
3en3	B
3cxi	A
3cxi	B
3ic2	A
3ic2	B
3ic2	C
3ic2	D
1zsp	A
1zsp	B
1zsp	C
1zsp	D
2w8f_1	A
2w8f_1	B
2w8f_1	C
2w8f_1	D
2w8f_1	E
3do2	A
3do2	B
3hfo	A
3hfo	B
3hfo	C
3hfo	D
3hfo	E
3hfo	F
3hfo	G
3hfo	H
3hfo	I
3hfo	J
3hfo	K
3hfo	L
3dsn_1	A
3dsn_1	B
3dsn_1	C
2vuc	A
2vuc	B
2vuc	C
2vuc	D
3dqr	A
3dqr	B
3gwr	A
3gwr	B
3htw	A
3htw	B
2vud	A
2vud	B
2vud	C
2vud	D
3f1r	A
3f1r	B
2zz2	A
2zz2	B
2vxs_1	C
2vxs_1	D
2vxs_1	J
2vxs_1	K
2vxs_1	N
2vxs_1	O
3gxp	A
3gxp	B
3htv	A
3htv	B
3djp	A
3djp	B
3dfp	A
3dfp	B
3dfp	C
3dfp	D
3dw1	A
3dw1	X
3dd3	A
3dd3	B
3hzg	A
3hzg	B
3hzg	C
3hzg	D
3frp	A
3frp	B
3frp	G
3ete	A
3ete	B
3ete	C
3ete	D
3ete	E
3ete	F
3h9r	A
3h9r	B
3gwj	A
3gwj	B
3gwj	C
3gwj	D
3gwj	E
3gwj	F
3fx5	A
3fx5	B
3gqk	A
3gqk	B
3gqk	C
3h5i	A
3h5i	B
3h5i	C
3i9f_1	A
3i9f_1	B
3i9f_1	C
3gwu	A
3gwu	B
3hgx	A
3hgx	B
3gr9_1	A
3gr9_1	B
3eu5	A
3eu5	B
3gke	A
3gke	B
3gke	C
3g6t	A
3g6t	B
3gyq	A
3gyq	B
2w1p	A
2w1p	B
2w1p	C
2w1p	D
3hzr_1	A
3hzr_1	B
3djr	A
3djr	B
3djr	C
3djr	D
3i1g	A
3i1g	B
3dez	A
3dez	B
3g5m	A
3g5m	B
2jje	A
2jje	B
2wft	A
2wft	B
3hwu	A
3hwu	B
3hwu	C
3gb6	A
3gb6	B
3hqx	A
3hqx	B
3hin	A
3hin	B
3hin	C
3hin	D
3hin	E
3hin	F
3gs9	A
3gs9	B
3gs9	C
3i4p	A
3i4p	B
3i4p	C
3i4p	D
3i4p	E
3i4p	F
3i4p	G
3i4p	H
3hs3	A
3hs3	B
3ggw_1	A
3ggw_1	B
3gh8_1	A
3gh8_1	B
3gn9	A
3gn9	B
3gn9	C
3gn9	D
3gn9	E
3gn9	F
3do4_1	A
3do4_1	B
3do4_1	C
3do4_1	E
3fzw	A
3fzw	B
3fgc_1	A
3fgc_1	B
3gyd	A
3gyd	B
3hyw_1	A
3hyw_1	C
3hyw_1	E
3hrs	A
3hrs	B
3cy5	A
3cy5	B
3cy5	C
3cy5	D
3h6o	A
3h6o	B
3h6o	C
3h6o	D
3huu_1	A
3huu_1	B
3h6j	A
3h6j	B
3h6j	C
3gge	A
3gge	B
3gge	C
3gge	D
3gge	E
3gge	F
3g67	A
3g67	B
3gdt_1	A
3gdt_1	D
3ft5	A
3ft5	B
3dxk	A
3dxk	B
3dxk	C
3dxk	D
3dxk	E
3dxk	F
3dxk	G
3h45_1	O
3h45_1	X
3hur	A
3hur	B
3hur	C
3hur	D
3h1s	A
3h1s	B
3h02	A
3h02	B
3h02	C
3h02	D
3h02	E
3h02	F
3dvi	A
3dvi	B
2wd8	A
2wd8	B
2wd8	C
2wd8	D
3goa	A
3goa	B
3hzi	A
3hzi	B
3hzi	C
3hzi	D
3gqn	A
3gqn	B
3gqn	C
3gg2	A
3gg2	B
3gg2	C
3gg2	D
3gyb	A
3gyb	B
3cz1	A
3cz1	B
3ic7_1	A
3ic7_1	B
2w6v	A
2w6v	B
2w6v	C
2w6v	D
3i42	A
3i42	B
3hnv	H
3hnv	L
3gu2	A
3gu2	B
2w2e	A
2w2e	B
2w2e	C
2w2e	D
2z0z	A
2z0z	B
3i38	A
3i38	B
3i38	C
3i38	D
3i38	E
3i38	F
3i38	G
3i38	H
3i38	I
3i38	J
3i38	K
3i38	L
3hcu_1	A
3hcu_1	B
3h03_1	A
3h03_1	B
2jjf	A
2jjf	B
3ecu	A
3ecu	B
3ecu	C
3ecu	D
3hcw	A
3hcw	B
3gfh_1	A
3gfh_1	B
3gfh_1	C
3hrd	A
3hrd	B
3hrd	C
3hrd	D
3hrd	E
3hrd	F
3hrd	G
3hrd	H
3g1x	A
3g1x	B
3gdv	A
3gdv	B
3gdv	C
3gyz	A
3gyz	B
2w7r	A
2w7r	B
3ee4	A
3ee4	B
3hq2	A
3hq2	B
3esn	A
3esn	B
3esn	C
3esn	D
3hnm_1	A
3hnm_1	C
3gdi	A
3gdi	B
3h9e	A
3h9e	B
3h9e	C
3h9e	D
3ga9	L
3ga9	S
3h4t	A
3h4t	B
3fz2_1	A
3fz2_1	B
3fz2_1	E
3fz2_1	F
3fz2_1	I
3fz2_1	K
3g3h	A
3g3h	B
3hhh	A
3hhh	B
3czj	A
3czj	B
3czj	C
3czj	D
2wcr	A
2wcr	B
2wiu	A
2wiu	B
2wiu	C
2wiu	D
3h42	A
3h42	B
3h42	H
3h42	L
3gme	A
3gme	B
3gme	E
3ibq	A
3ibq	B
2zwn	A
2zwn	B
2zwn	C
3ex6	A
3ex6	B
3d5k	A
3d5k	B
3d5k	C
3g1f_1	A
3g1f_1	B
3g3f	A
3g3f	B
3cxc	1
3cxc	2
3cxc	A
3cxc	B
3cxc	C
3cxc	D
3cxc	E
3cxc	F
3cxc	H
3cxc	I
3cxc	J
3cxc	K
3cxc	L
3cxc	M
3cxc	N
3cxc	O
3cxc	P
3cxc	Q
3cxc	R
3cxc	S
3cxc	T
3cxc	U
3cxc	V
3cxc	W
3cxc	X
3cxc	Y
3cxc	Z
3d65	E
3d65	I
3gu9	A
3gu9	B
3gb9	A
3gb9	B
3gb9	C
3etq	A
3etq	B
3etq	C
3etq	D
3etq	E
3etq	F
3etq	G
3etq	H
3g28	A
3g28	B
3g65	A
3g65	B
3g65	C
3h9n	A
3h9n	B
3h9n	C
3flm	A
3flm	B
3f3x	A
3f3x	B
3gyr_1	A
3gyr_1	I
3d4x	A
3d4x	B
3d4x	C
3d4x	D
3gp4	A
3gp4	B
3gp4	C
3gp4	D
3gp4	E
3gp4	F
3h8i	A
3h8i	B
3h8i	C
3h8i	D
3i9k	A
3i9k	B
3cq1	A
3cq1	B
3cq1	C
3cq1	D
3dfn	A
3dfn	B
3dfn	C
3dfn	D
3d0y	A
3d0y	B
3g72	A
3g72	B
2wfh	A
2wfh	B
3dfs	A
3dfs	B
3dfs	C
3dfs	D
3gaa	A
3gaa	B
3gaa	C
3gaa	D
3gaa	E
3gaa	F
3gaa	G
3gaa	H
3gaa	I
3gaa	J
3dyg	A
3dyg	B
3fsx_1	A
3fsx_1	B
3fsx_1	C
3dd9_1	A
3dd9_1	B
3fxd	A
3fxd	B
3fxd	C
3fxd	D
3gq9	A
3gq9	B
3gq9	C
3e8u	B
3e8u	C
3e8u	H
3e8u	L
3fy3	A
3fy3	B
3gzb_1	A
3gzb_1	B
3ft3	A
3ft3	B
2vvu	A
2vvu	L
3d73	A
3d73	B
3dc6	A
3dc6	B
3dc6	C
3dc6	D
3dk2	A
3dk2	B
3dk2	C
3dk2	D
3i4s	A
3i4s	B
3hfz	A
3hfz	B
3hfz	C
3hfz	D
2wcb	A
2wcb	B
2wcb	C
2wcb	D
3hzd	A
3hzd	B
3f6g	A
3f6g	B
2vwo	A
2vwo	L
3hk3	A
3hk3	B
2wgl_1	A
2wgl_1	C
3gwp	A
3gwp	B
3gwp	C
[truncated: 2,204 more rows]

## Sheet: TransientPQS
pdb	chain
3g3k	A
3g3k	B
2wlc	A
2wlc	B
2wlc	C
3hsa	A
3hsa	B
3hsa	C
3hsa	D
3hsa	E
3f6h	A
3f6h	B
3hz7	A
3hz7	B
3hp4	A
3hp4	B
3h11	A
3h11	B
3ho8	A
3ho8	B
3ho8	C
3ho8	D
3czf	A
3czf	B
3gw0	A
3gw0	B
3hkj_1	A
3hkj_1	B
3h2v_1	A
3h2v_1	E
2wg3_1	A
2wg3_1	C
2wce	A
2wce	B
3ee0	A
3ee0	B
3g2m	A
3g2m	B
2wle	A
2wle	B
2wle	C
2zov	A
2zov	B
3h8m	A
3h8m	B
2w3k	A
2w3k	B
3gk1	A
3gk1	B
3gk4	A
3gk4	X
3g1b	A
3g1b	B
3gjq_1	A
3gjq_1	B
3fdq	A
3fdq	B
3edx_1	A
3edx_1	B
3g2o	A
3g2o	B
3hab	A
3hab	B
3byt_1	A
3byt_1	B
3hv1	A
3hv1	B
2vvc_1	A
2vvc_1	L
3hjw	A
3hjw	B
3hjw	C
2wcf_1	A
2wcf_1	B
3g2p	A
3g2p	B
3e0m	A
3e0m	B
3e0m	C
3e0m	D
3giv_1	A
3giv_1	B
2zmx	A
2zmx	B
2w3i	A
2w3i	B
3gjr_1	A
3gjr_1	B
3hu5	A
3hu5	B
3d10	A
3d10	B
3do2	A
3do2	B
3djp	A
3djp	B
3h9r	A
3h9r	B
3gwj	A
3gwj	B
3gwj	C
3gwj	D
3gwj	E
3gwj	F
3h5i	A
3h5i	B
3h5i	C
3i9f_1	A
3i9f_1	B
3i9f_1	C
3hyw_1	A
3hyw_1	C
3hyw_1	E
3dvi	A
3dvi	B
3d65	E
3d65	I
3h9n	A
3h9n	B
3h9n	C
3cq1	A
3cq1	B
3cq1	C
3cq1	D
3d0y	A
3d0y	B
2wfh	A
2wfh	B
3fxd	A
3fxd	B
3fxd	C
3fxd	D
3ft3	A
3ft3	B
2vvu	A
2vvu	L
3d73	A
3d73	B
2vwo	A
2vwo	L
3hk3	A
3hk3	B
3hax	A
3hax	C
3hax	D
3hd8_1	A
3hd8_1	B
2vwm_1	A
2vwm_1	L
3hki_1	A
3hki_1	B
2wax_1	A
2wax_1	B
2wfw	A
2wfw	B
2wfw	C
2wfw	D
2wfw	E
2wfw	F
3f02_1	A
3f02_1	C
2wgh	A
2wgh	B
3gmg	A
3gmg	B
3g1l	A
3g1l	B
3f7t	A
3f7t	B
3fkz	A
3fkz	B
3djx	A
3djx	B
3gz8_1	A
3gz8_1	B
3gzr	A
3gzr	B
2nuo	A
2nuo	B
3ft4	A
3ft4	B
3h07	A
3h07	B
3d78	A
3d78	B
3grn	A
3grn	B
3hyv_1	A
3hyv_1	C
3hyv_1	E
3h2b	A
3h2b	B
3ewg	A
3ewg	B
3gym_1	A
3gym_1	I
3hwj	A
3hwj	B
3hwj	C
3hwj	D
3gjs_1	A
3gjs_1	B
3g1i	A
3g1i	B
3goe	A
3goe	B
3goe	C
3de9	A
3de9	B
3de9	C
3fhs	A
3fhs	B
3fie_1	A
3fie_1	C
2wld	A
2wld	B
2wld	C
3hac	A
3hac	B
2vwl	A
2vwl	L
3a1g_1	A
3a1g_1	B
3g1m	A
3g1m	B
3hyx_1	A
3hyx_1	C
3dnz	A
3dnz	B
3gkx	A
3gkx	B
3d74	A
3d74	B
3gk2	A
3gk2	B
3fhg	A
3fhg	B
3da7_1	A
3da7_1	D
3gmw_1	A
3gmw_1	B
3ghf	A
3ghf	B
3ecb	A
3ecb	B
3gvr	A
3gvr	B
3gjx_1	A
3gjx_1	B
3gjx_1	C
3i3t_1	A
3i3t_1	B
2vvv	A
2vvv	L
3h75	A
3h75	B
3g1o	A
3g1o	B
3gla	A
3gla	B
3grd	A
3grd	B
3fwu	A
3fwu	B
3fwu	C
3do0	A
3do0	B
3hl0	A
3hl0	B
3hfn	A
3hfn	B
3hfn	C
3hfn	D
3hfn	E
3hfn	F
2vwn	A
2vwn	L
3djo	A
3djo	B
3gcu	A
3gcu	B
3g2q	A
3g2q	B
3dvt_1	A
3dvt_1	B
2zmy	A
2zmy	B
3g89	A
3g89	B
3ew0	A
3ew0	B
3djv	A
3djv	B
3h4s	A
3h4s	E
3hz4	A
3hz4	B
3gz7	A
3gz7	B
3ft2	A
3ft2	B
3fxe	A
3fxe	B
3d18	A
3d18	B
2zmz	A
2zmz	B
3czt	A
3czt	X
2wag	A
2wag	B
3gjt_1	A
3gjt_1	B
3do1	A
3do1	B
3htr	A
3htr	B
3ch1_1	A
3ch1_1	B
3gsi	A
3gsi	B
3gsi	C
3gsi	D
3g9v_1	A
3g9v_1	B
3djq	A
3djq	B
3h0c	A
3h0c	B
3fhq_1	A
3fhq_1	B
2ztt_1	A
2ztt_1	B
3i9x	A
3i9x	B
3i0y_1	A
3i0y_1	B
3dtx	A
3dtx	B

## Sheet: ObligatePQS
pdb	chain
3gwl	A
3gwl	B
3i6y	A
3i6y	B
2w2g	A
2w2g	B
3h0l_1	A
3h0l_1	B
3h0l_1	C
3dtg	A
3dtg	B
2wel	A
2wel	D
3hrx_1	A
3hrx_1	B
3hrx_1	C
3dpb	A
3dpb	B
3dpb	C
2zpx	A
2zpx	B
2zpx	C
3egi	A
3egi	B
3egi	C
3egi	D
3ecv_1	A
3ecv_1	B
3gk8	H
3gk8	L
3f33	A
3f33	B
3f33	C
3f33	D
3f33	E
3f33	F
3f33	G
3f33	H
3f33	I
3f33	J
3f33	K
3f33	L
3f33	M
3f33	N
3f33	O
3f33	P
3f33	Q
3f33	R
3f33	S
3f33	T
3f33	U
3f33	V
3f33	W
3f33	X
3hhf	A
3hhf	B
3hmz	A
3hmz	B
3h4y	A
3h4y	B
3i44	A
3i44	B
3g1y	A
3g1y	B
3h0m_1	A
3h0m_1	B
3h0m_1	C
3dvq	A
3dvq	X
3h5b	A
3h5b	B
3fad	A
3fad	B
3e8l	A
3e8l	B
3e8l	C
3g8r	A
3g8r	B
2jjh	A
2jjh	B
3gts	A
3gts	B
3gts	C
3e0i	A
3e0i	B
3e0i	C
3e0i	D
3iah	A
3iah	B
3fns	A
3fns	B
3e24	A
3e24	B
3hpn_1	A
3hpn_1	B
3fl0	A
3fl0	B
3h5w	A
3h5w	B
3f34	A
3f34	B
3f34	C
3f34	D
3f34	E
3f34	F
3f34	G
3f34	H
3f34	I
3f34	J
3f34	K
3f34	L
3f34	M
3f34	N
3f34	O
3f34	P
3f34	Q
3f34	R
3f34	S
3f34	T
3f34	U
3f34	V
3f34	W
3f34	X
2weq	A
2weq	B
3fmo	A
3fmo	B
3gx9	A
3gx9	B
3i05	A
3i05	B
3cuv	A
3cuv	B
3dwe	A
3dwe	X
3fr8	A
3fr8	B
3gqa	A
3gqa	B
3gqa	C
3fjt	A
3fjt	B
3hft	A
3hft	B
2zky_1	A
2zky_1	B
3d6x	A
3d6x	B
3d6x	C
3d6x	D
3d6x	E
3d6x	F
3gtz	A
3gtz	B
3gtz	C
3dk5	A
3dk5	B
3dk5	C
3h04	A
3h04	B
2vpp	A
2vpp	B
3gfg_1	A
3gfg_1	B
3dzr	A
3dzr	B
3gwn	A
3gwn	B
3gti	A
3gti	B
3i9j	A
3i9j	B
3dnk	A
3dnk	B
3hpd	A
3hpd	B
3hpd	C
3gk3	A
3gk3	B
3gk3	C
3gk3	D
3i17	A
3i17	B
3hzn_1	A
3hzn_1	B
3hzn_1	G
3hzn_1	H
2wbg_1	A
2wbg_1	C
2wiw	A
2wiw	B
3h6w_1	A
3h6w_1	B
3g6r	A
3g6r	B
3i83	A
3i83	B
3ent	A
3ent	B
3frj	A
3frj	B
2wjv_1	A
2wjv_1	D
3h6u	A
3h6u	B
3hfi	A
3hfi	B
3h72	A
3h72	B
3fvs	A
3fvs	B
3frs	A
3frs	B
2zo7	A
2zo7	B
3h6p	A
3h6p	B
3h6p	C
3h6p	D
3h5v_1	A
3h5v_1	B
3cyz	A
3cyz	B
3h5r_1	A
3h5r_1	B
3i5t	A
3i5t	B
3guv	A
3guv	B
3h80	A
3h80	B
3g7d	A
3g7d	B
3fmt_1	A
3fmt_1	B
3cuh	A
3cuh	B
3hnt	H
3hnt	L
3gl1	A
3gl1	B
3gqh	A
3gqh	B
3gqh	C
3dsr	A
3dsr	B
3fd4	A
3fd4	B
3g6b	A
3g6b	B
2zqr	A
2zqr	B
2zqr	C
2zqr	D
2zqr	E
2zqr	F
3h1n	A
3h1n	B
3i4f	A
3i4f	B
3i4f	C
3i4f	D
2wer_1	A
2wer_1	B
3g36_1	A
3g36_1	C
3efq	A
3efq	B
2zz6	A
2zz6	B
3gt0	A
3gt0	B
3da0	A
3da0	B
3da0	C
3g21	A
3g21	B
3czm	A
3czm	B
3czm	C
3czm	D
3h95	A
3h95	B
3dos_1	A
3dos_1	B
3dos_1	C
3gdu	A
3gdu	B
3gdu	C
3dod	A
3dod	B
3a1j	A
3a1j	B
3a1j	C
3hic	A
3hic	B
3g8u	A
3g8u	B
3dsy	H
3dsy	L
3dsy	M
3hcs	A
3hcs	B
3d9e	A
3d9e	B
3d9e	C
3d9e	D
3h7e	A
3h7e	B
3hhc_1	A
3hhc_1	C
2wk6	A
2wk6	B
3doy	A
3doy	B
3doy	C
3doy	D
3doy	E
3doy	F
3gak	A
3gak	B
3gu3	A
3gu3	B
3ewu	A
3ewu	B
3ggf	A
3ggf	B
3eyy	A
3eyy	B
3hy8	A
3hy8	B
3ibm	A
3ibm	B
3e9i_1	A
3e9i_1	B
3dlp	A
3dlp	X
3h3z	A
3h3z	B
2zz4	A
2zz4	B
3gco	A
3gco	C
3gco	E
3f56	A
3f56	B
3f56	C
3f56	D
3f56	E
3f56	F
3hn2_1	A
3hn2_1	B
3hkv	A
3hkv	B
3fr7	A
3fr7	B
3elh_1	A
3elh_1	B
3elh_1	C
3elh_1	D
3elh_1	E
3elh_1	F
3i0t	A
3i0t	B
2zs9	A
2zs9	B
3e1v	A
3e1v	B
3e1v	C
3e1v	D
2wkw	A
2wkw	B
3eue	A
3eue	B
3deb	A
3deb	B
3fd9	A
3fd9	B
3fd9	C
3gdk_1	A
3gdk_1	D
3eic_1	A
3eic_1	B
3eic_1	C
3eic_1	D
3eic_1	E
3eic_1	F
3gai	A
3gai	B
3gai	C
3d6g	A
3d6g	B
2w7z	A
2w7z	B
3hsr_1	A
3hsr_1	B
3grk_1	A
3grk_1	B
3grk_1	C
3grk_1	D
3h9g_1	A
3h9g_1	B
3g27	A
3g27	B
3h6t_1	A
3h6t_1	C
3ghj	A
3ghj	B
3h4i	A
3h4i	B
3h1q	A
3h1q	B
2zx2	A
2zx2	B
3hj9	A
3hj9	B
3gzd_1	A
3gzd_1	B
3fc3	A
3fc3	B
2w08	A
2w08	B
2w08	C
2w08	D
2w08	E
3h9w	A
3h9w	B
3ef2_1	A
3ef2_1	B
3cyv	A
3cyv	B
3gvg	A
3gvg	B
3gvg	C
3gvg	D
2znp	A
2znp	B
3cut	A
3cut	B
3grp	A
3grp	B
3grp	C
3grp	D
3cve	A
3cve	B
3cve	C
3cve	D
3gd8	A
3gd8	B
3gd8	C
3gd8	D
3gku_1	A
3gku_1	B
3he0_1	A
3he0_1	B
3he0_1	C
3he0_1	D
2whb_1	A
2whb_1	B
3fyo	A
3fyo	B
3fyo	C
3fyo	D
3h6n	A
3h6n	B
3h8v	A
3h8v	B
3h8v	C
3h8v	D
3ffq_1	A
3ffq_1	B
3ffq_1	C
3ffq_1	D
3gx0	A
3gx0	B
3gqj	A
3gqj	B
3gfy	A
3gfy	B
3gnj_1	A
3gnj_1	B
3hof	A
3hof	B
3hof	C
3cuj	A
3cuj	B
3grf	A
3grf	B
3grf	C
3h4r	A
3h4r	B
3h4r	C
3h4r	D
3hro	A
3hro	B
3hro	C
2zqq_1	A
2zqq_1	B
2zqq_1	C
3grz	A
3grz	B
3g9p	A
3g9p	B
3ica	A
3ica	B
3i7d	A
3i7d	B
3dvs	A
3dvs	X
3gay	A
3gay	B
2zvb	A
2zvb	B
3a2b	A
3a2b	B
3gj2_1	A
3gj2_1	B
3hvz_1	A
3hvz_1	B
3h0n	A
3h0n	B
3hul	A
3hul	B
3hul	C
3hul	D
3d9g	A
3d9g	B
3d9g	C
3d9g	D
3du3	H
3du3	L
3du3	M
3hiu_1	A
3hiu_1	B
3h3x_1	A
3h3x_1	Q
3h2u_1	A
3h2u_1	B
3dks_1	A
3dks_1	D
3gnb	A
3gnb	B
3fhy	A
3fhy	B
3a1d	A
3a1d	B
3he1_1	A
3he1_1	B
3he1_1	C
3he1_1	D
3he1_1	E
3he1_1	F
3ia1	A
3ia1	B
3dbn	A
3dbn	B
3f89	A
3f89	B
3i8v	A
3i8v	B
3gg0	A
3gg0	B
3eeu	A
3eeu	B
3gsd_1	A
3gsd_1	B
3gsd_1	C
3h74	A
3h74	B
2zqb_1	A
2zqb_1	B
3gtf	A
3gtf	B
3gga_1	A
3gga_1	B
3frl	A
3frl	B
3gni	A
3gni	B
3fch_1	A
3fch_1	B
3fch_1	C
3h87	A
3h87	B
3h87	C
3h87	D
3h87	E
3h87	F
3h87	G
3h87	H
3hei_1	A
3hei_1	B
2wgf_1	A
2wgf_1	B
3fyl	A
3fyl	B
3hdg_1	A
3hdg_1	B
3dd1	A
3dd1	B
2wk8	A
2wk8	B
3goc	A
3goc	B
3dvf	A
3dvf	B
2w3p	A
2w3p	B
3guy_1	A
3guy_1	B
3guy_1	C
3guy_1	D
3dp2	A
3dp2	B
3dp2	C
3dp2	D
3dp2	E
3dp2	F
3a20	A
3a20	B
2wes_1	A
2wes_1	D
3eni_1	A
3eni_1	B
3eni_1	C
3hdo	A
3hdo	B
3egt	A
3egt	B
3clh	A
3clh	B
2v50_1	A
2v50_1	B
2v50_1	C
3giz	H
3giz	L
2zly	A
2zly	B
3gvh	A
3gvh	B
3gvh	C
3gvh	D
3d61	A
3d61	B
3g1d	A
3g1d	B
3gnq_1	A
3gnq_1	B
3gnq_1	C
3gnq_1	D
2vtb_1	A
2vtb_1	B
2wci	A
2wci	B
3eyw	A
3eyw	B
3i1i_1	A
3i1i_1	B
3i3y_1	A
3i3y_1	C
3doj	A
3doj	B
3doj	C
3doj	D
3gri	A
3gri	B
3hzp	A
3hzp	B
2w0h	A
2w0h	B
2vzx_1	A
2vzx_1	B
3hi0	A
3hi0	B
3fqc	A
3fqc	B
3icc	A
3icc	B
3icc	C
3icc	D
3h0d	A
3h0d	B
3cu9	A
3cu9	B
3gb4	A
3gb4	B
3gb4	C
3dqt	A
3dqt	B
2wfy_1	A
2wfy_1	B
3h6h	A
3h6h	B
3gz9	A
3gz9	B
3i4j_1	A
3i4j_1	C
3gam	A
3gam	B
3hwr	A
3hwr	B
3gd5_1	A
3gd5_1	B
3gd5_1	C
3cuf	A
3cuf	B
3hm4	A
3hm4	B
2wgd	A
2wgd	B
3c7t	A
3c7t	B
3c7t	C
3c7t	D
3e12	A
3e12	B
3e12	C
3e12	D
3hdv_1	A
3hdv_1	C
3eww	A
3eww	B
3fs4	A
3fs4	B
3fs4	C
3fs4	D
3f72_1	A
3f72_1	B
3gzi	A
3gzi	B
2vzz	A
2vzz	B
2vzz	C
2vzz	D
3hcy	A
3hcy	B
2zx0	A
2zx0	B
3gj1_1	A
3gj1_1	B
2zno	A
2zno	B
3dzn	A
3dzn	B
3dgh	A
3dgh	B
3gs3	A
3gs3	B
3fvx	A
3fvx	B
3gqf_1	A
3gqf_1	B
3gpv	A
3gpv	B
3cz2	A
3cz2	B
2wg5_1	A
2wg5_1	B
2wg5_1	C
2wg5_1	D
2wg5_1	E
2wg5_1	F
3cpq	A
3cpq	B
3e9h_1	A
3e9h_1	B
3gz6	A
3gz6	B
3hwi	A
3hwi	B
2w8z	A
2w8z	B
3eoa_1	A
3eoa_1	B
3eoa_1	J
3gw4	A
3gw4	B
3fmf_1	A
3fmf_1	B
3g5k_1	A
3g5k_1	B
2zz5	A
2zz5	B
3hp1	A
3hp1	B
3h3h	A
3h3h	B
3hba	A
3hba	B
3gt8_1	B
3gt8_1	C
3h7a	A
3h7a	B
3h7a	C
3h7a	D
3hjg	A
3hjg	B
3g9m	A
3g9m	B
3hjn	A
3hjn	B
3gv0	A
3gv0	B
3gxy	A
3gxy	B
3hoa	A
3hoa	B
3gah	A
3gah	B
3gah	C
3ezl	A
3ezl	B
3ezl	C
3ezl	D
3e0a	A
3e0a	B
3en3	A
3en3	B
3cxi	A
3cxi	B
2w8f_1	A
2w8f_1	B
2w8f_1	C
2w8f_1	D
2w8f_1	E
3hfo	A
3hfo	B
3hfo	C
3hfo	D
3hfo	E
3hfo	F
3hfo	G
3hfo	H
3hfo	I
3hfo	J
3hfo	K
3hfo	L
3dsn_1	A
3dsn_1	B
3dsn_1	C
2vuc	A
2vuc	B
2vuc	C
2vuc	D
3dqr	A
3dqr	B
3gwr	A
3gwr	B
3htw	A
3htw	B
2vud	A
2vud	B
2vud	C
2vud	D
3f1r	A
3f1r	B
2zz2	A
2zz2	B
3gxp	A
3gxp	B
3htv	A
3htv	B
3dw1	A
3dw1	X
3dd3	A
3dd3	B
3frp	A
3frp	B
3frp	G
3fx5	A
3fx5	B
3gqk	A
3gqk	B
3gqk	C
3hgx	A
3hgx	B
3gr9_1	A
3gr9_1	B
3eu5	A
3eu5	B
3gke	A
3gke	B
3gke	C
3g6t	A
3g6t	B
3gyq	A
3gyq	B
2w1p	A
2w1p	B
2w1p	C
2w1p	D
3hzr_1	A
3hzr_1	B
3i1g	A
3i1g	B
3dez	A
3dez	B
3g5m	A
3g5m	B
2jje	A
2jje	B
2wft	A
2wft	B
3hwu	A
3hwu	B
3hwu	C
3gb6	A
3gb6	B
3hqx	A
3hqx	B
3hin	A
3hin	B
3hin	C
3hin	D
3hin	E
3hin	F
3gs9	A
3gs9	B
3gs9	C
3hs3	A
3hs3	B
3ggw_1	A
3ggw_1	B
3gh8_1	A
3gh8_1	B
3gn9	A
3gn9	B
3gn9	C
3gn9	D
3gn9	E
3gn9	F
3fzw	A
3fzw	B
3fgc_1	A
3fgc_1	B
3gyd	A
3gyd	B
3hrs	A
3hrs	B
3huu_1	A
3huu_1	B
3h6j	A
3h6j	B
3h6j	C
3gge	A
3gge	B
3gge	C
3gge	D
3gge	E
3gge	F
3g67	A
3g67	B
3gdt_1	A
3gdt_1	D
3ft5	A
3ft5	B
3h1s	A
3h1s	B
3h02	A
3h02	B
3h02	C
3h02	D
3h02	E
3h02	F
2wd8	A
2wd8	B
2wd8	C
2wd8	D
3goa	A
3goa	B
3hzi	A
3hzi	B
3hzi	C
3hzi	D
3gg2	A
3gg2	B
3gg2	C
3gg2	D
3gyb	A
3gyb	B
3cz1	A
3cz1	B
3ic7_1	A
3ic7_1	B
3i42	A
3i42	B
3hnv	H
3hnv	L
3gu2	A
3gu2	B
2w2e	A
2w2e	B
2w2e	C
2w2e	D
2z0z	A
2z0z	B
3i38	A
3i38	B
3i38	C
3i38	D
3i38	E
3i38	F
3i38	G
3i38	H
3i38	I
3i38	J
3i38	K
3i38	L
3hcu_1	A
3hcu_1	B
3h03_1	A
3h03_1	B
2jjf	A
2jjf	B
3ecu	A
3ecu	B
3ecu	C
3ecu	D
3hcw	A
3hcw	B
3gfh_1	A
3gfh_1	B
3gfh_1	C
3g1x	A
3g1x	B
3gdv	A
3gdv	B
3gdv	C
3gyz	A
3gyz	B
2w7r	A
2w7r	B
3ee4	A
3ee4	B
3hq2	A
3hq2	B
3hnm_1	A
3hnm_1	C
3gdi	A
3gdi	B
3ga9	L
3ga9	S
3h4t	A
3h4t	B
3g3h	A
3g3h	B
3hhh	A
3hhh	B
2wcr	A
2wcr	B
2wiu	A
2wiu	B
2wiu	C
2wiu	D
3h42	A
3h42	B
3h42	H
3h42	L
3ibq	A
3ibq	B
2zwn	A
2zwn	B
2zwn	C
3ex6	A
3ex6	B
3d5k	A
3d5k	B
3d5k	C
3g1f_1	A
3g1f_1	B
3g3f	A
3g3f	B
3gu9	A
3gu9	B
3gb9	A
3gb9	B
3gb9	C
3g28	A
3g28	B
3g65	A
3g65	B
3g65	C
3flm	A
3flm	B
3f3x	A
3f3x	B
3gyr_1	A
3gyr_1	I
3i9k	A
3i9k	B
3g72	A
3g72	B
3dyg	A
3dyg	B
3fsx_1	A
3fsx_1	B
3fsx_1	C
3dd9_1	A
3dd9_1	B
3gq9	A
3gq9	B
3gq9	C
3fy3	A
3fy3	B
3gzb_1	A
3gzb_1	B
3dc6	A
3dc6	B
3dc6	C
3dc6	D
3i4s	A
3i4s	B
3hzd	A
3hzd	B
3f6g	A
3f6g	B
2wgl_1	A
2wgl_1	C
3gwp	A
3gwp	B
3gwp	C
3gwp	D
3d5z	A
3d5z	B
2zm7	A
2zm7	B
3i16	A
3i16	B
3i16	C
3i16	D
3hid	A
3hid	B
3glv	A
3glv	B
3g6p	A
3g6p	B
3hbx	A
3hbx	B
3hbx	C
3hbx	D
3hbx	E
3hbx	F
3ewz_1	A
3ewz_1	B
3epe	A
3epe	B
3hyl	A
3hyl	B
2vxv	H
2vxv	L
3fvu	A
3fvu	B
3euf_1	A
3euf_1	B
3e17	A
3e17	B
3h2s	A
3h2s	B
3dvr	A
3dvr	X
3gox	A
3gox	B
3ddi	A
3ddi	B
3ddi	C
3ddi	D
3ddi	E
3ddi	F
2zse	A
2zse	B
3hah	A
3hah	B
3hdj	A
3hdj	B
3fyr	A
3fyr	B
3fyr	C
3g9j	A
3g9j	B
3i24	A
3i24	B
3g8x	A
3g8x	B
3e2d	A
3e2d	B
2zwm	A
2zwm	B
3hrn	A
3hrn	B
3hrn	C
3hrn	D
3hrn	E
3hrn	F
3gwe	A
3gwe	B
3gdr_1	A
3gdr_1	D
3i2b_1	A
3i2b_1	D
3i2b_1	E
3gwy	A
3gwy	B
3gwy	C
3gwy	D
2wbq	A
2wbq	B
3ga5	A
3ga5	B
3ff8_1	A
3ff8_1	C
3h6v	A
3h6v	B
3i7f	A
3i7f	B
3gb8	A
3gb8	B
2wcz	A
2wcz	B
3gvx	A
3gvx	B
3g6q	A
3g6q	B
3h51	A
3h51	B
3cui	A
3cui	B
2zxi_1	A
2zxi_1	B
3flo_1	A
3flo_1	B
3hv0	A
3hv0	B
2wct_1	A
2wct_1	D
2zkx_1	A
2zkx_1	B
2zvw_1	A
2zvw_1	B
2zvw_1	C
2ddc	A
2ddc	B
2ddc	C
2ddc	D
3fww	A
3fww	B
3fww	C
2jfl	A
2jfl	B
3d2o	A
3d2o	B
3d2o	C
3d2o	D
2vxn	A
2vxn	B
3gvi_1	A
3gvi_1	B
3gvi_1	C
3gvi_1	D
3fpn	A
3fpn	B
3dv3	A
3dv3	B
3gze_1	A
3gze_1	B
3hns	H
3hns	L
2zma	A
2zma	B
3do3	A
3do3	B
3dgq	A
3dgq	B
3epx	A
3epx	B
3gwb	A
3gwb	B
2wep	A
2wep	B
2zz7	A
2zz7	B
3hvu	A
3hvu	B
3hvu	C
3hvu	D
3ge1_1	A
3ge1_1	B
3hhu_1	A
3hhu_1	B
3gg1	A
3gg1	B
3fhx	A
3fhx	B
3h7f	A
3h7f	B
3g29	A
3g29	B
3hzs	A
3hzs	B
3hzs	C
3gaj	A
3gaj	B
3gaj	C
2zo6	A
2zo6	B
3h2d	A
3h2d	B
3hai_1	A
3hai_1	B
3g3j	A
3g3j	B
3cxn_1	A
3cxn_1	C
2zsa	A
2zsa	B
3fwb	A
3fwb	B
3fwb	C
3gvq	A
3gvq	B
3cyl	A
3cyl	B
3hlu	A
3hlu	B
2vxt	H
2vxt	I
2vxt	L
2zsf	A
2zsf	B
3gr5	A
3gr5	B
3d9d	A
3d9d	B
3d9d	C
3d9d	D
3hru	A
3hru	B
2wgz	A
2wgz	B
3g9k_1	L
3g9k_1	S
3gg8	A
3gg8	B
3gg8	C
3gg8	D
3gw3	A
3gw3	B
2zm0	A
2zm0	B
3gfz	A
3gfz	B
3gvv	A
3gvv	B
3h71	A
3h71	B
3d7e	O
3d7e	X
3doz	A
3doz	B
3doz	C
3doz	D
3doz	E
3doz	F
3fsy_1	A
3fsy_1	B
3fsy_1	C
3gcg	A
3gcg	B
3gz1	A
3gz1	B
3hoi	A
3hoi	B
3g1g	A
3g1g	B
3ggn	A
3ggn	B
3hyk	A
3hyk	B
3hyk	C
3dj4	A
3dj4	B
3dj4	C
3h3m	A
3h3m	B
3gf4	A
3gf4	B
3ha9	A
3ha9	B
3ffd	A
3ffd	B
3gw8	A
3gw8	B
3fye_1	A
3fye_1	B
3gzm	A
3gzm	B
3gzm	C
3gzm	D
1n4r_1	A
1n4r_1	B
3g26	A
3g26	B
3gey_1	A
3gey_1	D
3gwq	A
3gwq	B
3hmf	A
3hmf	B
3g3z	A
3g3z	B
3gob	A
3gob	B
3gob	C
2wip_1	A
2wip_1	B
3gna	A
3gna	B
3gxt	A
3gxt	B
3dw3	A
3dw3	X
3d1d_1	A
3d1d_1	B
1n4q_1	A
1n4q_1	B
3ffu	A
3ffu	B
3gyw	A
3gyw	B
3i8o	A
3i8o	B
3i8o	C
3i8o	D
3i8o	E
3i8o	F
3i8o	G
3i8o	H
3haj	A
3haj	B
3eew	A
3eew	B
3eew	C
3eew	D
3hl3	A
3hl3	B
3hl3	C
3hl3	D
3d6l	A
3d6l	B
3d6l	C
3d6l	D
3d6l	E
3d6l	F
2zxe	A
2zxe	B
2zxe	G
3hgc	A
3hgc	B
3hgc	C
3ex1	A
3ex1	B
3h50	A
3h50	B
2zkl	A
2zkl	B
2zxk	A
2zxk	B
2wcq	A
2wcq	B
3ha2	A
3ha2	B
3god_1	A
3god_1	C
3cvf	A
3cvf	B
3cvf	C
3cvf	D
3esf_1	A
3esf_1	B
3ee3_1	A
3ee3_1	B
3ee3_1	C
3ee3_1	D
3ee3_1	E
3ee3_1	F
3he2	A
3he2	B
3he2	C
3fl1	A
3fl1	B
2w5p	A
2w5p	B
2w5p	C
3g99	A
3g99	B
3h4j	A
3h4j	B
2zkw	A
2zkw	B
3fdk	A
3fdk	B
3h8h	A
3h8h	B
2zx4	A
2zx4	B
3dyf	A
3dyf	B
3ft8	A
3ft8	B
3gmx	A
3gmx	B
3ed0	A
3ed0	B
3ed0	C
3ed0	D
3ed0	E
3ed0	F
2w9x	A
2w9x	B
2wg6_1	A
2wg6_1	B
2wg6_1	C
2wg6_1	D
2wg6_1	E
2wg6_1	F
3gx1	A
3gx1	B
2wgq	A
2wgq	B
3dpc	A
3dpc	B
2wky	A
2wky	B
3ggs	A
3ggs	B
3ggs	C
2ztc	A
2ztc	B
2ztc	C
2ztc	D
3dh9	A
3dh9	B
3ic9_1	A
3ic9_1	B
3fub_1	A
3fub_1	B
3fub_1	C
3fub_1	D
3gjz	A
3gjz	B
3eyu	H
3eyu	L
3dae	A
3dae	B
3gor_1	A
3gor_1	B
2zon	A
2zon	B
2zon	C
2zon	G
3gte	A
3gte	B
3gte	C
3ckt	A
3ckt	B
3g24	A
3g24	B
3fhi	A
3fhi	B
3gfx	A
3gfx	B
2wbo	A
2wbo	B
3gv1	A
3gv1	B
3gv1	C
3h3l_1	A
3h3l_1	B
3g9o	A
3g9o	B
2wcw_1	A
2wcw_1	B
3gdo	A
3gdo	B
3htz	A
3htz	B
2wet_1	A
2wet_1	D
2wev_1	A
2wev_1	B
3esk	A
3esk	D
2w53	A
2w53	B
3h9q_1	A
3h9q_1	B
3ibw	A
3ibw	B
3hk4_1	A
3hk4_1	B
3fpa_1	A
3fpa_1	B
3d4p	A
3d4p	B
3d4p	C
3d4p	D
3dc8	A
3dc8	B
3dc8	C
3dc8	D
3h46	O
3h46	X
3hb7_1	A
3hb7_1	C
3d9f	A
3d9f	B
3d9f	C
3d9f	D
3g9r_1	A
3g9r_1	B
3g9r_1	C
2zjz	A
2zjz	B
3gr3	A
3gr3	B
3hqu	A
3hqu	B
3hqu	D
3i4q	A
3i4q	B
3i4q	C
3i4q	D
3i4q	E
3i4q	F
3cz0	A
3cz0	B
3du4	A
3du4	B
3ezf	A
3ezf	B
3g3b_1	A
3g3b_1	B
2zvc	A
2zvc	B
3i0p	A
3i0p	B
3guc	A
3guc	B
3guc	C
3guc	D
3a1c	A
3a1c	B
3hct	A
3hct	B
3gos	A
3gos	B
3gos	C
3e3a	A
3e3a	B
3h9j_1	A
3h9j_1	B
2vld	A
2vld	B
3h2z	A
3h2z	B
3h5q	A
3h5q	B
3g1s	A
3g1s	B
3dxu	A
3dxu	B
1n4s_1	A
1n4s_1	B
3f1i	H
3f1i	S
2w90	A
2w90	B
2zow	A
2zow	B
3gww	A
3gww	B
2w4y	A
2w4y	B
2w4y	C
3dtf	A
3dtf	B
3grw	A
3grw	H
3grw	L
3h5n_1	A
3h5n_1	B
3h73	A
3h73	B
2zs8	A
2zs8	B
3glb_1	A
3glb_1	B
2w73_1	A
2w73_1	B
3ebn	A
3ebn	B
3ebn	C
3ebn	D
2zx3	A
2zx3	B
3gvf	A
3gvf	B
3gvf	C
3gvf	D
3gvf	E
3gvf	F
3e3c	A
3e3c	B
3hbu	A
3hbu	P
3d1b	A
3d1b	B
3d1b	C
3h4o	A
3h4o	B
3hzu	A
3hzu	B
3g97	A
3g97	B
3hv2	A
3hv2	B
3ez2	A
3ez2	B
3hmh	A
3hmh	B
3h35	A
3h35	B
3h35	C
3hmq	A
3hmq	B
3cqa	A
3cqa	B
2wge	A
2wge	B
2zm2	A
2zm2	B
3drd	A
3drd	B
3fbe_1	A
3fbe_1	B
3fbe_1	C
3fbe_1	D
3fbe_1	E
3fbe_1	F
3dp1	A
3dp1	B
3dp1	C
3dp1	D
3dp1	E
3dp1	F
3en0_1	A
3en0_1	B
3g1a	A
3g1a	B
2w2x_1	A
2w2x_1	D
3gi7	A
3gi7	B
3gi7	C
3gi7	D
3fl3	A
3fl3	B
3djf	A
3djf	B
3djf	C
3fpp	A
3fpp	B
3fpp	C
3fpp	D
3fpp	E
3fpp	F
3g1v	A
3g1v	B
3fyi_1	A
3fyi_1	B
3cuu	A
3cuu	B
3e1w	A
3e1w	B
3e1w	C
3e1w	D
3eys	H
3eys	L
2jk6	A
2jk6	B
3hfd	A
3hfd	B
2wmd	A
2wmd	B
3dyh	A
3dyh	B
3h1p	A
3h1p	B
3a4i	A
3a4i	B
3gz4	A
3gz4	B
3h8u	A
3h8u	B
3duq	H
3duq	L
3duq	M
3euv	A
3euv	B
3fwc_1	A
3fwc_1	B
3fwc_1	C
3fwc_1	D
3gkb	A
3gkb	B
3gkb	C
3get	A
3get	B
3cqo	A
3cqo	B
3cqo	C
1n4p_1	A
1n4p_1	B
3f39	A
3f39	B
3f39	C
3f39	D
3f39	E
3f39	F
3f39	G
3f39	H
3f39	I
3f39	J
3f39	K
3f39	L
3f39	M
3f39	N
3f39	O
3f39	P
3f39	Q
3f39	R
3f39	S
3f39	T
3f39	U
3f39	V
3f39	W
3f39	X
2weu_1	A
2weu_1	B
3gq8	A
3gq8	B
3gq8	C
2zv3_1	A
2zv3_1	B
3gwa	A
3gwa	B
3g5p_1	A
3g5p_1	B
3gtx	A
3gtx	B
3fnm	A
3fnm	B
3fnm	C
3fnm	D
3hpa	A
3hpa	B
3h7t	A
3h7t	B
2wih_1	A
2wih_1	B
3hnq_1	A
3hnq_1	B
2z10	A
2z10	B
2zkh	H
2zkh	L
3ia8	A
3ia8	B
3dk1	A
3dk1	B
2zz3	A
2zz3	B
3hc8	A
3hc8	B
3ga1	A
3ga1	B
3dc5	A
3dc5	B
3dc5	C
3dc5	D
3gz5	A
3gz5	B
3hyo	A
3hyo	B
3gov	A
3gov	B
2ztd	A
2ztd	B
2ztd	C
2ztd	D
2wju_1	A
2wju_1	B
3hg7	A
3hg7	B
3dvl	A
3dvl	B
3dvl	C
3dvl	D
3dvl	E
3dvl	F
3df6_1	A
3df6_1	C
2wap	A
2wap	B
3fmi_1	A
3fmi_1	B
2wd7	A
2wd7	B
2wd7	C
2wd7	D
3hhq_1	A
3hhq_1	B
3hhq_1	C
3hdm	A
3hdm	B
3flu	A
3flu	B
3flu	C
3flu	D
2zsb	A
2zsb	B
3gds	A
3gds	C
3gds	E
3glx	A
3glx	B
3d5y	A
3d5y	B
3hm2_1	A
3hm2_1	B
3hm2_1	C
3hm2_1	D
3e2a_1	A
3e2a_1	B
3e2a_1	C
3e2a_1	D
3ga4	A
3ga4	B
3ga4	C
3ga4	D
2zr8	A
2zr8	B
3g18	A
3g18	B
3eo9	H
3eo9	L
3f41	A
3f41	B
3dld	A
3dld	B
3d1v	A
3d1v	B
3d1v	C
2vxu_1	H
2vxu_1	L
3fkw	A
3fkw	B
3fn0	H
3fn0	L
3i1j	A
3i1j	B
3g3g	A
3g3g	B
3h4v_1	A
3h4v_1	B
3h4v_1	C
3h4v_1	D
3g22	A
3g22	B
2zz9	A
2zz9	B
2zz9	C
2zz9	D
3gg9_1	A
3gg9_1	D
3d60	A
3d60	B
3epw	A
3epw	B
2zoo	A
2zoo	B
2zoo	C
3hjv	A
3hjv	B
3dbp	A
3dbp	B
3hdp	A
3hdp	B
3gbf	A
3gbf	B
[truncated: 373 more rows]
